# Supplementary material for: Defining the genome structure of `Tongil' rice, an important cultivar in the Korean "Green Revolution"
Source: Rice (N Y). 2014 Sep 14;7:22. doi: 10.1186/s12284-014-0022-5 (PMC4883996; doi:10.1186/s12284-014-0022-5)
Supplement: Supplementary file 10 — Additional file 10: Figure S6.: List of SSR motif families in Tongil. (XLSX 1 MB) [file 12284_2014_22_MOESM10_ESM.xlsx]

## Sheet: Sheet1
	Indica	Japonica	Unknown
at	4048	312	13		indica at and ta=(7488/25050)100=29.09%
ta	3440	267	8		japonica at and ta=(579/2656)100=21.8%
ct	1253	151	0
ga	1053	125	2
cgc	963	110	10
ag	919	111	5
cgg	848	105	5
tc	815	117	4
ccg	794	90	4
gcg	773	80	5
ggc	666	83	1
gcc	517	65	1
tg	352	42	0
cct	335	29	1
gag	329	30	1
ac	290	38	0
gga	282	42	5
ctc	261	35	3
gac	249	26	2
gtc	191	9	0
atag	176	11	1
ca	175	24	0
gca	172	29	1
tcc	172	18	0
aat	170	19	1
aag	169	24	2
gaa	167	13	2
tatg	166	9	0
tgc	165	22	3
cga	161	18	1
gct	149	22	2
cca	149	10	3
cag	146	22	1
agc	143	15	0
ctg	141	15	0
tct	138	11	0
ttc	137	18	0
ctt	135	21	1
gt	134	19	0
tta	134	6	1
ggt	126	17	0
att	120	7	0
tat	117	8	1
agg	115	16	0
tcg	114	18	0
cgt	109	13	0
aga	108	10	1
tatc	108	6	1
ata	100	11	1
tgg	98	9	0
atct	92	14	0
gtg	86	8	0
cac	85	8	1
taa	82	10	0
agat	77	1	0
atac	73	2	0
ttg	67	5	0
cat	66	3	0
acc	62	5	0
gat	60	6	0
acg	58	9	0
gatc	54	9	0
tcta	53	4	0
aaat	49	8	1
atc	48	1	0
tga	45	5	0
caa	44	2	0
aaag	42	3	0
tca	41	5	0
atta	39	4	0
atg	38	4	0
taat	37	6	0
aac	34	3	0
tatt	31	1	0
ataa	30	1	0
cg	28	5	0
aata	28	2	0
acat	27	10	0
tac	27	8	0
cta	27	4	0
taca	27	2	0
ttct	27	1	0
tttc	27	1	0
tctt	25	2	0
ttaa	24	3	0
tcga	24	2	0
gc	23	1	0
cgat	22	8	0
aatt	22	2	0
catc	22	2	0
ctat	22	1	0
gata	22	1	0
gtt	21	5	0
agt	20	7	0
atcg	20	6	0
taga	20	2	1
cata	20	1	0
ttat	20	1	0
gta	18	3	0
act	18	2	0
tag	17	4	0
ctcc	16	3	0
tgt	16	2	0
cctc	16	1	0
ggat	15	4	0
atgg	15	1	0
gaaa	15	1	0
gcac	13	3	0
tagc	13	1	0
catg	12	5	0
ccat	12	3	0
aaga	12	2	0
atcc	12	2	0
agaa	12	1	0
ggag	12	1	0
tgca	12	1	0
cttt	10	2	0
gtat	10	1	0
taaa	10	1	0
cgtg	9	4	0
tgga	9	3	0
atgt	9	1	0
cgca	9	1	0
aaac	8	1	0
agct	8	1	0
aatc	7	2	0
aaca	7	1	0
ctcg	7	1	0
cttc	7	1	0
tgcg	7	1	0
atgc	6	3	0
gctc	6	2	0
ggaa	6	1	0
ctgc	5	2	0
gcga	5	2	0
tcac	5	2	0
agga	5	1	0
cagg	5	1	0
ccac	5	1	0
gagt	5	1	0
gcct	5	1	0
ttga	5	1	0
acca	4	1	0
cagc	4	1	0
ggcc	4	1	0
tccc	4	1	0
tcct	4	1	0
tgtc	4	1	0
tgtt	4	1	0
agcc	3	4	0
gcag	3	2	0
aatg	3	1	0
ccgg	3	1	0
gcca	3	1	0
ggcg	3	1	0
tcgc	3	1	0
tgct	3	1	0
tgaa	2	2	0
tggc	2	2	0
aagg	2	1	0
accc	2	1	0
aggc	2	1	0
agtc	2	1	0
atga	2	1	0
cgag	2	1	0
cgct	2	1	0
gaac	2	1	0
gtcc	2	1	0
tagg	2	1	0
cggc	1	4	0
cgta	1	2	0
actc	1	1	0
caaa	1	1	0
ccgt	1	1	0
gcgg	1	1	0
tacg	1	1	0
tagt	1	1	0
	25050	2656	96	27802
	0.901	0.096	0.003

## Sheet: Indica
1
chromosome01_1	1	2	at	40	26895	26974	1529879
chromosome01_1	2	2	ga	9	28727	28744	1529879
chromosome01_1	3	2	ga	10	81418	81437	1529879
chromosome01_1	4	2	at	11	82210	82231	1529879
chromosome01_1	5	2	ga	12	84351	84374	1529879
chromosome01_1	6	2	ct	9	145104	145121	1529879
chromosome01_1	7	2	ag	31	188501	188562	1529879
chromosome01_1	8	2	tc	11	201409	201430	1529879
chromosome01_1	9	2	at	9	217626	217643	1529879
chromosome01_1	10	2	at	12	238595	238618	1529879
chromosome01_1	11	2	at	43	299159	299244	1529879
chromosome01_1	12	2	ag	13	301947	301972	1529879
chromosome01_1	13	2	tc	9	331299	331316	1529879
chromosome01_1	14	2	ac	9	352167	352184	1529879
chromosome01_1	15	2	ct	9	356331	356348	1529879
chromosome01_1	16	2	ta	11	385901	385922	1529879
chromosome01_1	17	2	ta	22	388932	388975	1529879
chromosome01_1	18	2	ag	10	395369	395388	1529879
chromosome01_1	19	2	ta	10	408757	408776	1529879
chromosome01_1	20	2	tc	9	455513	455530	1529879
chromosome01_1	21	2	ta	31	455531	455592	1529879
chromosome01_1	22	2	ta	30	527996	528055	1529879
chromosome01_1	23	2	tg	21	528056	528097	1529879
chromosome01_1	24	2	at	15	529512	529541	1529879
chromosome01_1	25	2	ct	17	548671	548704	1529879
chromosome01_1	26	2	at	25	562934	562983	1529879
chromosome01_1	27	2	at	9	596938	596955	1529879
chromosome01_1	28	2	ta	12	611919	611942	1529879
chromosome01_1	29	2	at	19	612355	612392	1529879
chromosome01_1	30	2	at	16	613201	613232	1529879
chromosome01_1	31	2	at	9	615677	615694	1529879
chromosome01_1	32	2	ag	9	630566	630583	1529879
chromosome01_1	33	2	at	38	685888	685963	1529879
chromosome01_1	34	2	ac	13	744530	744555	1529879
chromosome01_1	35	2	ag	13	744556	744581	1529879
chromosome01_1	36	2	tg	20	746153	746192	1529879
chromosome01_1	37	2	at	9	761647	761664	1529879
chromosome01_1	38	2	at	16	761667	761698	1529879
chromosome01_1	39	2	ct	10	1098151	1098170	1529879
chromosome01_1	40	2	ta	23	1098170	1098215	1529879
chromosome01_1	41	2	ta	22	1099942	1099985	1529879
chromosome01_1	42	2	ag	9	1170113	1170130	1529879
chromosome01_1	43	2	tc	10	1244507	1244526	1529879
chromosome01_1	44	2	at	13	1266380	1266405	1529879
chromosome01_1	45	2	ac	9	1277444	1277461	1529879
chromosome01_1	46	2	at	21	1310681	1310722	1529879
chromosome01_1	47	2	ta	10	1311593	1311612	1529879
chromosome01_1	48	2	ta	14	1311647	1311674	1529879
chromosome01_1	49	2	ta	11	1311677	1311698	1529879
chromosome01_1	50	2	ta	10	1311827	1311846	1529879
chromosome01_1	51	2	at	11	1314022	1314043	1529879
chromosome01_1	52	2	tc	24	1345894	1345941	1529879
chromosome01_1	53	2	ct	27	1351276	1351329	1529879
chromosome01_1	54	2	at	20	1360104	1360143	1529879
chromosome01_1	55	2	at	31	1419759	1419820	1529879
chromosome01_1	56	2	at	19	1481994	1482031	1529879
chromosome01_1	57	2	at	18	1488053	1488088	1529879
chromosome01_1	58	2	ag	10	1512161	1512180	1529879
chromosome01_1	59	2	ca	9	1519073	1519090	1529879
chromosome01_1	60	3	ggt	6	56481	56498	1529879
chromosome01_1	61	3	gta	8	61031	61054	1529879
chromosome01_1	62	3	gac	6	72110	72127	1529879
chromosome01_1	63	3	tcc	6	147166	147183	1529879
chromosome01_1	64	3	ctc	7	147328	147348	1529879
chromosome01_1	65	3	gcg	8	172088	172111	1529879
chromosome01_1	66	3	taa	9	207859	207885	1529879
chromosome01_1	67	3	aga	6	208142	208159	1529879
chromosome01_1	68	3	gaa	8	208481	208504	1529879
chromosome01_1	69	3	cga	6	209378	209395	1529879
chromosome01_1	70	3	cct	6	215687	215704	1529879
chromosome01_1	71	3	gca	7	216000	216020	1529879
chromosome01_1	72	3	cga	6	226223	226240	1529879
chromosome01_1	73	3	gct	6	270085	270102	1529879
chromosome01_1	74	3	gct	7	272609	272629	1529879
chromosome01_1	75	3	tta	10	281897	281926	1529879
chromosome01_1	76	3	tat	6	319429	319446	1529879
chromosome01_1	77	3	cgg	7	454789	454809	1529879
chromosome01_1	78	3	gta	6	479232	479249	1529879
chromosome01_1	79	3	cca	8	497792	497815	1529879
chromosome01_1	80	3	cgc	7	522163	522183	1529879
chromosome01_1	81	3	gaa	6	526836	526853	1529879
chromosome01_1	82	3	cat	6	570810	570827	1529879
chromosome01_1	83	3	cgg	8	637911	637934	1529879
chromosome01_1	84	3	gcc	7	645573	645593	1529879
chromosome01_1	85	3	gcg	7	650708	650728	1529879
chromosome01_1	86	3	gca	6	671735	671752	1529879
chromosome01_1	87	3	cgg	7	676106	676126	1529879
chromosome01_1	88	3	cgg	6	705564	705581	1529879
chromosome01_1	89	3	ccg	6	1019102	1019119	1529879
chromosome01_1	90	3	atc	6	1045256	1045273	1529879
chromosome01_1	91	3	gaa	8	1058540	1058563	1529879
chromosome01_1	92	3	ctt	7	1058743	1058763	1529879
chromosome01_1	93	3	gag	6	1092068	1092085	1529879
chromosome01_1	94	3	ctc	6	1158504	1158521	1529879
chromosome01_1	95	3	cgc	7	1180839	1180859	1529879
chromosome01_1	96	3	gcg	6	1180874	1180891	1529879
chromosome01_1	97	3	cct	6	1182730	1182747	1529879
chromosome01_1	98	3	att	22	1212456	1212521	1529879
chromosome01_1	99	3	ata	6	1220501	1220518	1529879
chromosome01_1	100	3	aga	7	1238795	1238815	1529879
chromosome01_1	101	3	gcg	8	1253692	1253715	1529879
chromosome01_1	102	3	cgg	7	1264068	1264088	1529879
chromosome01_1	103	3	ggc	6	1268948	1268965	1529879
chromosome01_1	104	3	aga	6	1318915	1318932	1529879
chromosome01_1	105	3	tta	27	1346426	1346506	1529879
chromosome01_1	106	3	cga	6	1362788	1362805	1529879
chromosome01_1	107	3	cgc	6	1420816	1420833	1529879
chromosome01_1	108	3	cca	6	1446259	1446276	1529879
chromosome01_1	109	3	gtc	6	1471006	1471023	1529879
chromosome01_1	110	3	ggc	6	1517466	1517483	1529879
chromosome01_1	111	4	tatc	15	22315	22374	1529879
chromosome01_1	112	4	gatg	5	61356	61375	1529879
chromosome01_1	113	4	gata	5	209033	209052	1529879
chromosome01_1	114	4	atgg	5	227533	227552	1529879
chromosome01_1	115	4	aatg	5	251013	251032	1529879
chromosome01_1	116	4	aaag	5	315928	315947	1529879
chromosome01_1	117	4	cttt	5	395041	395060	1529879
chromosome01_1	118	4	aaag	6	408783	408806	1529879
chromosome01_1	119	4	atag	7	639722	639749	1529879
chromosome01_1	120	4	cgaa	5	927786	927805	1529879
chromosome01_1	121	4	ctcc	5	1041979	1041998	1529879
chromosome01_1	122	4	tcac	5	1077755	1077774	1529879
chromosome01_1	123	4	taca	25	1310582	1310681	1529879
chromosome01_1	124	4	atac	6	1310747	1310770	1529879
chromosome01_10	1	2	ga	16	1080	1111	3185
chromosome01_11	1	2	ct	10	5491	5510	356105
chromosome01_11	2	2	at	18	28229	28264	356105
chromosome01_11	3	2	tc	10	183528	183547	356105
chromosome01_11	4	2	at	9	211364	211381	356105
chromosome01_11	5	2	at	27	219202	219255	356105
chromosome01_11	6	2	at	17	341678	341711	356105
chromosome01_11	7	2	ac	9	342982	342999	356105
chromosome01_11	8	2	ac	13	344205	344230	356105
chromosome01_11	9	2	at	24	344231	344278	356105
chromosome01_11	10	2	at	16	344371	344402	356105
chromosome01_11	11	2	tg	10	344402	344421	356105
chromosome01_11	12	2	ac	32	345521	345584	356105
chromosome01_11	13	2	at	37	345585	345658	356105
chromosome01_11	14	3	ccg	6	64010	64027	356105
chromosome01_11	15	3	ggc	6	219668	219685	356105
chromosome01_12	1	2	tc	9	53203	53220	95343
chromosome01_12	2	2	ta	14	63883	63910	95343
chromosome01_12	3	2	at	47	87169	87262	95343
chromosome01_12	4	3	tgc	6	53441	53458	95343
chromosome01_12	5	3	taa	20	65978	66037	95343
chromosome01_13	1	2	ta	10	25474	25493	78433
chromosome01_13	2	2	tg	12	25494	25517	78433
chromosome01_13	3	2	at	10	50419	50438	78433
chromosome01_13	4	3	ggc	6	59373	59390	78433
chromosome01_13	5	3	gcg	6	62390	62407	78433
chromosome01_13	6	4	atag	5	34937	34956	78433
chromosome01_14	1	2	at	18	14924	14959	80582
chromosome01_14	2	2	ga	9	16071	16088	80582
chromosome01_14	3	2	at	22	42173	42216	80582
chromosome01_14	4	2	ta	16	55825	55856	80582
chromosome01_14	5	3	cac	11	21098	21130	80582
chromosome01_14	6	3	cgg	7	40751	40771	80582
chromosome01_14	7	3	cgc	7	55033	55053	80582
chromosome01_14	8	3	gga	7	60822	60842	80582
chromosome01_15	1	2	tc	13	11193	11218	231236
chromosome01_15	2	2	ta	32	43919	43982	231236
chromosome01_15	3	2	ta	15	43995	44024	231236
chromosome01_15	4	2	at	23	62995	63040	231236
chromosome01_15	5	2	ta	16	99255	99286	231236
chromosome01_15	6	2	ga	12	120988	121011	231236
chromosome01_15	7	2	at	11	124756	124777	231236
chromosome01_15	8	2	ga	10	176376	176395	231236
chromosome01_15	9	3	ggc	6	63257	63274	231236
chromosome01_15	10	3	aag	13	120656	120694	231236
chromosome01_15	11	3	gtc	6	207215	207232	231236
chromosome01_15	12	3	gcc	6	231113	231130	231236
chromosome01_16	1	2	at	12	13684	13707	17678
chromosome01_16	2	2	ta	40	13782	13861	17678
chromosome01_16	3	2	ta	35	14239	14308	17678
chromosome01_16	4	4	tatc	5	630	649	17678
chromosome01_17	1	2	ta	22	54625	54668	79795
chromosome01_17	2	3	tcg	7	29791	29811	79795
chromosome01_18	1	2	tc	12	24916	24939	265634
chromosome01_18	2	2	ta	32	26822	26885	265634
chromosome01_18	3	2	at	9	27768	27785	265634
chromosome01_18	4	2	at	13	30456	30481	265634
chromosome01_18	5	2	ta	9	45322	45339	265634
chromosome01_18	6	2	ta	12	65215	65238	265634
chromosome01_18	7	2	ta	24	65532	65579	265634
chromosome01_18	8	2	ta	11	66461	66482	265634
chromosome01_18	9	2	ta	10	66537	66556	265634
chromosome01_18	10	2	ta	10	93101	93120	265634
chromosome01_18	11	2	at	9	93284	93301	265634
chromosome01_18	12	2	ta	10	93429	93448	265634
chromosome01_18	13	2	ta	24	93451	93498	265634
chromosome01_18	14	2	ta	20	94531	94570	265634
chromosome01_18	15	2	at	32	94947	95010	265634
chromosome01_18	16	2	ct	14	106488	106515	265634
chromosome01_18	17	2	ta	13	108951	108976	265634
chromosome01_18	18	2	ta	10	108989	109008	265634
chromosome01_18	19	2	at	9	109032	109049	265634
chromosome01_18	20	2	at	17	109148	109181	265634
chromosome01_18	21	3	cgc	6	2785	2802	265634
chromosome01_18	22	4	tatt	5	26884	26903	265634
chromosome01_18	23	4	acat	7	109122	109149	265634
chromosome01_19	1	2	at	9	127374	127391	26687243
chromosome01_19	2	2	at	9	127418	127435	26687243
chromosome01_19	3	2	at	9	127444	127461	26687243
chromosome01_19	4	2	ta	9	127469	127486	26687243
chromosome01_19	5	2	ta	10	127539	127558	26687243
chromosome01_19	6	2	ta	9	127653	127670	26687243
chromosome01_19	7	2	at	17	127678	127711	26687243
chromosome01_19	8	2	at	38	142096	142171	26687243
chromosome01_19	9	2	ta	9	143201	143218	26687243
chromosome01_19	10	2	ta	9	150251	150268	26687243
chromosome01_19	11	2	at	12	159168	159191	26687243
chromosome01_19	12	2	ta	12	172528	172551	26687243
chromosome01_19	13	2	ta	35	172867	172936	26687243
chromosome01_19	14	2	ta	13	211126	211151	26687243
chromosome01_19	15	2	at	16	224972	225003	26687243
chromosome01_19	16	2	ag	12	261426	261449	26687243
chromosome01_19	17	2	ta	29	302058	302115	26687243
chromosome01_19	18	2	at	13	302171	302196	26687243
chromosome01_19	19	2	ac	9	302259	302276	26687243
chromosome01_19	20	2	ta	12	302456	302479	26687243
chromosome01_19	21	2	at	10	302554	302573	26687243
chromosome01_19	22	2	at	9	302696	302713	26687243
chromosome01_19	23	2	at	31	306461	306522	26687243
chromosome01_19	24	2	ta	10	319765	319784	26687243
chromosome01_19	25	2	ta	15	336633	336662	26687243
chromosome01_19	26	2	tc	11	509888	509909	26687243
chromosome01_19	27	2	at	22	517103	517146	26687243
chromosome01_19	28	2	at	37	539831	539904	26687243
chromosome01_19	29	2	ta	13	589677	589702	26687243
chromosome01_19	30	2	at	26	731033	731084	26687243
chromosome01_19	31	2	ta	37	735303	735376	26687243
chromosome01_19	32	2	at	11	750530	750551	26687243
chromosome01_19	33	2	ta	9	950570	950587	26687243
chromosome01_19	34	2	ag	9	950597	950614	26687243
chromosome01_19	35	2	ga	12	964511	964534	26687243
chromosome01_19	36	2	ta	30	1068415	1068474	26687243
chromosome01_19	37	2	at	40	1138855	1138934	26687243
chromosome01_19	38	2	ta	25	1139109	1139158	26687243
chromosome01_19	39	2	at	50	1157657	1157756	26687243
chromosome01_19	40	2	ta	21	2809513	2809554	26687243
chromosome01_19	41	2	ga	9	2949426	2949443	26687243
chromosome01_19	42	2	at	25	2972320	2972369	26687243
chromosome01_19	43	2	ta	25	2978223	2978272	26687243
chromosome01_19	44	2	ta	38	3062619	3062694	26687243
chromosome01_19	45	2	at	11	3074659	3074680	26687243
chromosome01_19	46	2	gt	26	3076952	3077003	26687243
chromosome01_19	47	2	ta	9	3077512	3077529	26687243
chromosome01_19	48	2	ta	10	3077906	3077925	26687243
chromosome01_19	49	2	ag	17	3090689	3090722	26687243
chromosome01_19	50	2	at	30	3105594	3105653	26687243
chromosome01_19	51	2	ag	14	3123534	3123561	26687243
chromosome01_19	52	2	at	27	3328678	3328731	26687243
chromosome01_19	53	2	at	10	3356118	3356137	26687243
chromosome01_19	54	2	at	43	3370347	3370432	26687243
chromosome01_19	55	2	ta	27	3382707	3382760	26687243
chromosome01_19	56	2	at	29	3464048	3464105	26687243
chromosome01_19	57	2	ta	18	3468864	3468899	26687243
chromosome01_19	58	2	at	9	3496462	3496479	26687243
chromosome01_19	59	2	at	11	3509381	3509402	26687243
chromosome01_19	60	2	ac	19	3566891	3566928	26687243
chromosome01_19	61	2	at	47	3566929	3567022	26687243
chromosome01_19	62	2	ta	27	3567417	3567470	26687243
chromosome01_19	63	2	ta	30	3622223	3622282	26687243
chromosome01_19	64	2	ct	10	3624263	3624282	26687243
chromosome01_19	65	2	ag	9	3632393	3632410	26687243
chromosome01_19	66	2	ta	16	3706138	3706169	26687243
chromosome01_19	67	2	ac	9	3755011	3755028	26687243
chromosome01_19	68	2	at	14	3764895	3764922	26687243
chromosome01_19	69	2	ta	10	3767731	3767750	26687243
chromosome01_19	70	2	ta	9	3767779	3767796	26687243
chromosome01_19	71	2	at	43	3885414	3885499	26687243
chromosome01_19	72	2	ag	11	3998403	3998424	26687243
chromosome01_19	73	2	at	33	4089661	4089726	26687243
chromosome01_19	74	2	tc	10	4110359	4110378	26687243
chromosome01_19	75	2	ta	19	4221841	4221878	26687243
chromosome01_19	76	2	at	16	4223141	4223172	26687243
chromosome01_19	77	2	ta	15	4223590	4223619	26687243
chromosome01_19	78	2	at	32	4290708	4290771	26687243
chromosome01_19	79	2	at	9	4297441	4297458	26687243
chromosome01_19	80	2	ct	10	4308830	4308849	26687243
chromosome01_19	81	2	at	36	4313249	4313320	26687243
chromosome01_19	82	2	ta	14	4319017	4319044	26687243
chromosome01_19	83	2	ta	9	4319096	4319113	26687243
chromosome01_19	84	2	ct	13	4407676	4407701	26687243
chromosome01_19	85	2	at	10	4438832	4438851	26687243
chromosome01_19	86	2	ta	15	4465272	4465301	26687243
chromosome01_19	87	2	ct	10	4480523	4480542	26687243
chromosome01_19	88	2	ta	35	4490277	4490346	26687243
chromosome01_19	89	2	ag	16	4543854	4543885	26687243
chromosome01_19	90	2	tc	16	4569612	4569643	26687243
chromosome01_19	91	2	tg	9	4579570	4579587	26687243
chromosome01_19	92	2	at	24	4598292	4598339	26687243
chromosome01_19	93	2	ta	20	4598732	4598771	26687243
chromosome01_19	94	2	ta	10	4601006	4601025	26687243
chromosome01_19	95	2	ct	13	4631048	4631073	26687243
chromosome01_19	96	2	ac	11	4641923	4641944	26687243
chromosome01_19	97	2	ct	9	4654090	4654107	26687243
chromosome01_19	98	2	ta	26	4759826	4759877	26687243
chromosome01_19	99	2	ta	31	4759976	4760037	26687243
chromosome01_19	100	2	ct	22	4790402	4790445	26687243
chromosome01_19	101	2	tc	9	4813230	4813247	26687243
chromosome01_19	102	2	tc	16	4838129	4838160	26687243
chromosome01_19	103	2	ta	35	4844581	4844650	26687243
chromosome01_19	104	2	ag	9	4888238	4888255	26687243
chromosome01_19	105	2	ta	32	4890468	4890531	26687243
chromosome01_19	106	2	ga	10	4913560	4913579	26687243
chromosome01_19	107	2	ag	9	5063100	5063117	26687243
chromosome01_19	108	2	ca	10	5126158	5126177	26687243
chromosome01_19	109	2	ga	18	5135232	5135267	26687243
chromosome01_19	110	2	ct	10	5135397	5135416	26687243
chromosome01_19	111	2	at	24	5142508	5142555	26687243
chromosome01_19	112	2	tg	27	5142555	5142608	26687243
chromosome01_19	113	2	ta	15	5144085	5144114	26687243
chromosome01_19	114	2	at	22	5145072	5145115	26687243
chromosome01_19	115	2	gt	17	5183616	5183649	26687243
chromosome01_19	116	2	ga	47	5184220	5184313	26687243
chromosome01_19	117	2	at	30	5201184	5201243	26687243
chromosome01_19	118	2	ag	9	5250266	5250283	26687243
chromosome01_19	119	2	ta	34	5317127	5317194	26687243
chromosome01_19	120	2	at	25	5332051	5332100	26687243
chromosome01_19	121	2	at	43	5341239	5341324	26687243
chromosome01_19	122	2	gt	12	5491848	5491871	26687243
chromosome01_19	123	2	ta	32	5491871	5491934	26687243
chromosome01_19	124	2	ta	24	5492328	5492375	26687243
chromosome01_19	125	2	tc	13	5506991	5507016	26687243
chromosome01_19	126	2	ct	11	5510766	5510787	26687243
chromosome01_19	127	2	ta	12	5510787	5510810	26687243
chromosome01_19	128	2	at	43	5538211	5538296	26687243
chromosome01_19	129	2	ga	9	5666839	5666856	26687243
chromosome01_19	130	2	gt	11	5693446	5693467	26687243
chromosome01_19	131	2	ac	10	5696712	5696731	26687243
chromosome01_19	132	2	at	13	5799841	5799866	26687243
chromosome01_19	133	2	ta	13	5835435	5835460	26687243
chromosome01_19	134	2	ta	15	5872905	5872934	26687243
chromosome01_19	135	2	ta	43	5875691	5875776	26687243
chromosome01_19	136	2	tg	11	5971371	5971392	26687243
chromosome01_19	137	2	ta	30	6017121	6017180	26687243
chromosome01_19	138	2	at	10	6017421	6017440	26687243
chromosome01_19	139	2	ta	11	6017488	6017509	26687243
chromosome01_19	140	2	ta	22	6046578	6046621	26687243
chromosome01_19	141	2	tc	17	6056058	6056091	26687243
chromosome01_19	142	2	at	12	6231300	6231323	26687243
chromosome01_19	143	2	ta	13	6232571	6232596	26687243
chromosome01_19	144	2	ta	50	6237258	6237357	26687243
chromosome01_19	145	2	at	22	6250845	6250888	26687243
chromosome01_19	146	2	ct	9	6257366	6257383	26687243
chromosome01_19	147	2	ca	10	6259831	6259850	26687243
chromosome01_19	148	2	at	9	6259850	6259867	26687243
chromosome01_19	149	2	ta	9	6259869	6259886	26687243
chromosome01_19	150	2	ta	14	6260013	6260040	26687243
chromosome01_19	151	2	ta	39	6264145	6264222	26687243
chromosome01_19	152	2	at	16	6264831	6264862	26687243
chromosome01_19	153	2	tc	11	6290714	6290735	26687243
chromosome01_19	154	2	ta	16	6311457	6311488	26687243
chromosome01_19	155	2	at	9	6316247	6316264	26687243
chromosome01_19	156	2	ta	21	6325914	6325955	26687243
chromosome01_19	157	2	ct	11	6335131	6335152	26687243
chromosome01_19	158	2	ct	22	6353691	6353734	26687243
chromosome01_19	159	2	gt	14	6397214	6397241	26687243
chromosome01_19	160	2	ga	11	6397242	6397263	26687243
chromosome01_19	161	2	at	10	6467211	6467230	26687243
chromosome01_19	162	2	ga	9	6594797	6594814	26687243
chromosome01_19	163	2	at	18	6628906	6628941	26687243
chromosome01_19	164	2	ta	24	6635043	6635090	26687243
chromosome01_19	165	2	ta	16	6637379	6637410	26687243
chromosome01_19	166	2	ta	37	6639105	6639178	26687243
chromosome01_19	167	2	ta	9	6647411	6647428	26687243
chromosome01_19	168	2	at	12	6654894	6654917	26687243
chromosome01_19	169	2	ta	14	6656150	6656177	26687243
chromosome01_19	170	2	ta	17	6657119	6657152	26687243
chromosome01_19	171	2	at	10	6677117	6677136	26687243
chromosome01_19	172	2	gc	10	6699943	6699962	26687243
chromosome01_19	173	2	ta	10	6749684	6749703	26687243
chromosome01_19	174	2	tc	17	6750625	6750658	26687243
chromosome01_19	175	2	at	12	6806571	6806594	26687243
chromosome01_19	176	2	tc	10	6849025	6849044	26687243
chromosome01_19	177	2	gt	9	6892736	6892753	26687243
chromosome01_19	178	2	ga	9	6892754	6892771	26687243
chromosome01_19	179	2	at	15	6916212	6916241	26687243
chromosome01_19	180	2	tg	11	6916242	6916263	26687243
chromosome01_19	181	2	at	29	7040117	7040174	26687243
chromosome01_19	182	2	ct	9	7088384	7088401	26687243
chromosome01_19	183	2	at	36	7163961	7164032	26687243
chromosome01_19	184	2	at	14	7342034	7342061	26687243
chromosome01_19	185	2	at	13	7342076	7342101	26687243
chromosome01_19	186	2	at	12	7371263	7371286	26687243
chromosome01_19	187	2	ta	20	7371681	7371720	26687243
chromosome01_19	188	2	ct	10	7381112	7381131	26687243
chromosome01_19	189	2	tc	9	7409541	7409558	26687243
chromosome01_19	190	2	at	25	7410642	7410691	26687243
chromosome01_19	191	2	ga	11	7455924	7455945	26687243
chromosome01_19	192	2	ta	10	7507161	7507180	26687243
chromosome01_19	193	2	ta	10	7574634	7574653	26687243
chromosome01_19	194	2	at	28	7585143	7585198	26687243
chromosome01_19	195	2	at	9	7585201	7585218	26687243
chromosome01_19	196	2	at	9	7585225	7585242	26687243
chromosome01_19	197	2	at	20	7585261	7585300	26687243
chromosome01_19	198	2	at	9	7646193	7646210	26687243
chromosome01_19	199	2	ta	9	7646623	7646640	26687243
chromosome01_19	200	2	ta	15	7649938	7649967	26687243
chromosome01_19	201	2	ta	9	7649974	7649991	26687243
chromosome01_19	202	2	ga	15	7700637	7700666	26687243
chromosome01_19	203	2	ag	14	7717185	7717212	26687243
chromosome01_19	204	2	at	11	7724880	7724901	26687243
chromosome01_19	205	2	ag	16	7804822	7804853	26687243
chromosome01_19	206	2	at	15	7811270	7811299	26687243
chromosome01_19	207	2	ta	10	7841883	7841902	26687243
chromosome01_19	208	2	at	23	7841904	7841949	26687243
chromosome01_19	209	2	ta	9	7855111	7855128	26687243
chromosome01_19	210	2	tc	16	7895375	7895406	26687243
chromosome01_19	211	2	tc	15	7895408	7895437	26687243
chromosome01_19	212	2	ct	10	7910712	7910731	26687243
chromosome01_19	213	2	tc	9	7912336	7912353	26687243
chromosome01_19	214	2	tc	9	7918916	7918933	26687243
chromosome01_19	215	2	at	12	7976694	7976717	26687243
chromosome01_19	216	2	ct	12	7993143	7993166	26687243
chromosome01_19	217	2	at	19	7997057	7997094	26687243
chromosome01_19	218	2	ta	9	7999039	7999056	26687243
chromosome01_19	219	2	at	27	8000716	8000769	26687243
chromosome01_19	220	2	at	9	8019174	8019191	26687243
chromosome01_19	221	2	ta	22	8019195	8019238	26687243
chromosome01_19	222	2	ta	9	8019259	8019276	26687243
chromosome01_19	223	2	at	33	8041449	8041514	26687243
chromosome01_19	224	2	at	9	8046260	8046277	26687243
chromosome01_19	225	2	at	32	8054140	8054203	26687243
chromosome01_19	226	2	ct	9	8120136	8120153	26687243
chromosome01_19	227	2	at	14	8147153	8147180	26687243
chromosome01_19	228	2	at	10	8147201	8147220	26687243
chromosome01_19	229	2	ag	13	8149407	8149432	26687243
chromosome01_19	230	2	ta	24	8175632	8175679	26687243
chromosome01_19	231	2	ga	9	8182913	8182930	26687243
chromosome01_19	232	2	tc	16	8192374	8192405	26687243
chromosome01_19	233	2	ta	10	8197581	8197600	26687243
chromosome01_19	234	2	at	9	8199686	8199703	26687243
chromosome01_19	235	2	at	9	8200017	8200034	26687243
chromosome01_19	236	2	ta	11	8200819	8200840	26687243
chromosome01_19	237	2	ta	16	8202384	8202415	26687243
chromosome01_19	238	2	ta	9	8202871	8202888	26687243
chromosome01_19	239	2	at	16	8290638	8290669	26687243
chromosome01_19	240	2	ta	9	8292918	8292935	26687243
chromosome01_19	241	2	at	9	8393747	8393764	26687243
chromosome01_19	242	2	tg	14	8393764	8393791	26687243
chromosome01_19	243	2	tg	15	8435587	8435616	26687243
chromosome01_19	244	2	ct	11	8457712	8457733	26687243
chromosome01_19	245	2	ag	19	8464284	8464321	26687243
chromosome01_19	246	2	ag	12	8491613	8491636	26687243
chromosome01_19	247	2	ta	15	8504031	8504060	26687243
chromosome01_19	248	2	ga	9	8550665	8550682	26687243
chromosome01_19	249	2	tc	10	8575818	8575837	26687243
chromosome01_19	250	2	at	40	8610267	8610346	26687243
chromosome01_19	251	2	ag	9	8614055	8614072	26687243
chromosome01_19	252	2	ta	9	8778232	8778249	26687243
chromosome01_19	253	2	ta	21	8778348	8778389	26687243
chromosome01_19	254	2	at	10	8860640	8860659	26687243
chromosome01_19	255	2	gt	12	8883096	8883119	26687243
chromosome01_19	256	2	ta	10	8883119	8883138	26687243
chromosome01_19	257	2	ga	13	8886383	8886408	26687243
chromosome01_19	258	2	tc	10	8903546	8903565	26687243
chromosome01_19	259	2	at	19	8927125	8927162	26687243
chromosome01_19	260	2	at	16	8933794	8933825	26687243
chromosome01_19	261	2	at	21	8937180	8937221	26687243
chromosome01_19	262	2	at	28	8969133	8969188	26687243
chromosome01_19	263	2	ta	31	9022901	9022962	26687243
chromosome01_19	264	2	ag	10	9101289	9101308	26687243
chromosome01_19	265	2	at	19	9119780	9119817	26687243
chromosome01_19	266	2	ca	12	9121080	9121103	26687243
chromosome01_19	267	2	ta	26	9124616	9124667	26687243
chromosome01_19	268	2	tg	56	9124668	9124779	26687243
chromosome01_19	269	2	ga	14	9138884	9138911	26687243
chromosome01_19	270	2	ga	12	9138942	9138965	26687243
chromosome01_19	271	2	at	11	9141005	9141026	26687243
chromosome01_19	272	2	ta	9	9141067	9141084	26687243
chromosome01_19	273	2	at	9	9154957	9154974	26687243
chromosome01_19	274	2	ta	14	9179429	9179456	26687243
chromosome01_19	275	2	ta	9	9181987	9182004	26687243
chromosome01_19	276	2	ta	10	9182225	9182244	26687243
chromosome01_19	277	2	at	12	9182312	9182335	26687243
chromosome01_19	278	2	ta	17	9182611	9182644	26687243
chromosome01_19	279	2	ta	48	9211891	9211986	26687243
chromosome01_19	280	2	tc	10	9213995	9214014	26687243
chromosome01_19	281	2	ac	10	9382460	9382479	26687243
chromosome01_19	282	2	ag	11	9382487	9382508	26687243
chromosome01_19	283	2	ta	14	9536952	9536979	26687243
chromosome01_19	284	2	ta	9	9581477	9581494	26687243
chromosome01_19	285	2	ta	41	9638138	9638219	26687243
chromosome01_19	286	2	tg	19	9639184	9639221	26687243
chromosome01_19	287	2	ta	48	9639224	9639319	26687243
chromosome01_19	288	2	ta	9	9640526	9640543	26687243
chromosome01_19	289	2	at	42	9645396	9645479	26687243
chromosome01_19	290	2	at	11	9681247	9681268	26687243
chromosome01_19	291	2	at	26	9712267	9712318	26687243
chromosome01_19	292	2	at	12	9715492	9715515	26687243
chromosome01_19	293	2	tg	15	9721177	9721206	26687243
chromosome01_19	294	2	ta	22	9721207	9721250	26687243
chromosome01_19	295	2	ct	9	9742721	9742738	26687243
chromosome01_19	296	2	ga	15	9743480	9743509	26687243
chromosome01_19	297	2	ag	15	9785253	9785282	26687243
chromosome01_19	298	2	at	9	9808245	9808262	26687243
chromosome01_19	299	2	at	34	9808265	9808332	26687243
chromosome01_19	300	2	at	32	9850613	9850676	26687243
chromosome01_19	301	2	ta	10	9895949	9895968	26687243
chromosome01_19	302	2	at	35	9899750	9899819	26687243
chromosome01_19	303	2	ga	11	9909943	9909964	26687243
chromosome01_19	304	2	ta	12	9931333	9931356	26687243
chromosome01_19	305	2	tc	11	9943279	9943300	26687243
chromosome01_19	306	2	at	18	9954791	9954826	26687243
chromosome01_19	307	2	ag	14	9958730	9958757	26687243
chromosome01_19	308	2	ct	9	9990882	9990899	26687243
chromosome01_19	309	2	ag	16	10077074	10077105	26687243
chromosome01_19	310	2	ct	15	10188721	10188750	26687243
chromosome01_19	311	2	ct	10	10209553	10209572	26687243
chromosome01_19	312	2	at	29	10221071	10221128	26687243
chromosome01_19	313	2	cg	9	10255829	10255846	26687243
chromosome01_19	314	2	at	11	10259872	10259893	26687243
chromosome01_19	315	2	ct	9	10278350	10278367	26687243
chromosome01_19	316	2	ta	10	10281779	10281798	26687243
chromosome01_19	317	2	tg	10	10281799	10281818	26687243
chromosome01_19	318	2	ag	13	10304818	10304843	26687243
chromosome01_19	319	2	ga	10	10317470	10317489	26687243
chromosome01_19	320	2	ta	42	10322385	10322468	26687243
chromosome01_19	321	2	ct	13	10332741	10332766	26687243
chromosome01_19	322	2	ct	9	10337654	10337671	26687243
chromosome01_19	323	2	at	34	10340126	10340193	26687243
chromosome01_19	324	2	ta	22	10419347	10419390	26687243
chromosome01_19	325	2	tc	16	10441972	10442003	26687243
chromosome01_19	326	2	ga	11	10475995	10476016	26687243
chromosome01_19	327	2	at	24	10551761	10551808	26687243
chromosome01_19	328	2	tg	9	10566372	10566389	26687243
chromosome01_19	329	2	ta	27	10566390	10566443	26687243
chromosome01_19	330	2	ct	17	10621391	10621424	26687243
chromosome01_19	331	2	ta	23	10661312	10661357	26687243
chromosome01_19	332	2	ga	14	10679032	10679059	26687243
chromosome01_19	333	2	gt	9	10693775	10693792	26687243
chromosome01_19	334	2	ta	31	10693794	10693855	26687243
chromosome01_19	335	2	at	11	10701422	10701443	26687243
chromosome01_19	336	2	at	33	10703900	10703965	26687243
chromosome01_19	337	2	ct	15	10763586	10763615	26687243
chromosome01_19	338	2	ct	9	10763618	10763635	26687243
chromosome01_19	339	2	at	14	10767990	10768017	26687243
chromosome01_19	340	2	at	14	10835321	10835348	26687243
chromosome01_19	341	2	tc	23	10884096	10884141	26687243
chromosome01_19	342	2	at	13	10903924	10903949	26687243
chromosome01_19	343	2	gt	31	10928297	10928358	26687243
chromosome01_19	344	2	ta	30	10928358	10928417	26687243
chromosome01_19	345	2	tg	14	10928418	10928445	26687243
chromosome01_19	346	2	at	42	10954865	10954948	26687243
chromosome01_19	347	2	ac	9	10954949	10954966	26687243
chromosome01_19	348	2	ag	9	10971079	10971096	26687243
chromosome01_19	349	2	tg	9	11042619	11042636	26687243
chromosome01_19	350	2	ta	15	11088966	11088995	26687243
chromosome01_19	351	2	ct	12	11094822	11094845	26687243
chromosome01_19	352	2	ta	52	11112790	11112893	26687243
chromosome01_19	353	2	tg	34	11112894	11112961	26687243
chromosome01_19	354	2	at	9	11113054	11113071	26687243
chromosome01_19	355	2	at	10	11113196	11113215	26687243
chromosome01_19	356	2	at	11	11153396	11153417	26687243
chromosome01_19	357	2	at	15	11154485	11154514	26687243
chromosome01_19	358	2	at	14	11155582	11155609	26687243
chromosome01_19	359	2	at	16	11160468	11160499	26687243
chromosome01_19	360	2	at	21	11161217	11161258	26687243
chromosome01_19	361	2	at	13	11167278	11167303	26687243
chromosome01_19	362	2	at	41	11178928	11179009	26687243
chromosome01_19	363	2	ag	21	11179010	11179051	26687243
chromosome01_19	364	2	ac	13	11179052	11179077	26687243
chromosome01_19	365	2	ct	9	11246118	11246135	26687243
chromosome01_19	366	2	tg	9	11416176	11416193	26687243
chromosome01_19	367	2	gt	9	11424146	11424163	26687243
chromosome01_19	368	2	at	13	11592085	11592110	26687243
chromosome01_19	369	2	ct	9	11615443	11615460	26687243
chromosome01_19	370	2	at	19	11629971	11630008	26687243
chromosome01_19	371	2	ag	11	11630432	11630453	26687243
chromosome01_19	372	2	ga	22	11767641	11767684	26687243
chromosome01_19	373	2	at	34	11788435	11788502	26687243
chromosome01_19	374	2	ga	10	11794364	11794383	26687243
chromosome01_19	375	2	at	30	11868560	11868619	26687243
chromosome01_19	376	2	ga	22	11897082	11897125	26687243
chromosome01_19	377	2	at	11	11897177	11897198	26687243
chromosome01_19	378	2	ta	14	11924572	11924599	26687243
chromosome01_19	379	2	ta	23	11926481	11926526	26687243
chromosome01_19	380	2	ct	22	11953925	11953968	26687243
chromosome01_19	381	2	at	15	11998956	11998985	26687243
chromosome01_19	382	2	ta	32	12041579	12041642	26687243
chromosome01_19	383	2	ta	26	12042020	12042071	26687243
chromosome01_19	384	2	at	11	12042155	12042176	26687243
chromosome01_19	385	2	at	9	12042777	12042794	26687243
chromosome01_19	386	2	at	11	12042797	12042818	26687243
chromosome01_19	387	2	ta	18	12043672	12043707	26687243
chromosome01_19	388	2	ct	12	12048235	12048258	26687243
chromosome01_19	389	2	ta	36	12061498	12061569	26687243
chromosome01_19	390	2	ta	24	12111332	12111379	26687243
chromosome01_19	391	2	ct	9	12138137	12138154	26687243
chromosome01_19	392	2	ac	13	12208364	12208389	26687243
chromosome01_19	393	2	ct	10	12221017	12221036	26687243
chromosome01_19	394	2	at	9	12265480	12265497	26687243
chromosome01_19	395	2	ta	12	12270423	12270446	26687243
chromosome01_19	396	2	ct	15	12271649	12271678	26687243
chromosome01_19	397	2	at	22	12388553	12388596	26687243
chromosome01_19	398	2	ag	12	12397501	12397524	26687243
chromosome01_19	399	2	at	10	12417999	12418018	26687243
chromosome01_19	400	2	ta	25	12418059	12418108	26687243
chromosome01_19	401	2	at	34	12425551	12425618	26687243
chromosome01_19	402	2	at	10	12474888	12474907	26687243
chromosome01_19	403	2	tg	47	12474907	12475000	26687243
chromosome01_19	404	2	ta	15	12494247	12494276	26687243
chromosome01_19	405	2	ta	9	12533539	12533556	26687243
chromosome01_19	406	2	cg	9	12566277	12566294	26687243
chromosome01_19	407	2	ta	9	12687624	12687641	26687243
chromosome01_19	408	2	ct	19	12727549	12727586	26687243
chromosome01_19	409	2	ta	50	12733007	12733106	26687243
chromosome01_19	410	2	ca	17	12733441	12733474	26687243
chromosome01_19	411	2	ga	9	12745426	12745443	26687243
chromosome01_19	412	2	ta	31	12778865	12778926	26687243
chromosome01_19	413	2	ag	11	12778926	12778947	26687243
chromosome01_19	414	2	ag	19	12818979	12819016	26687243
chromosome01_19	415	2	ac	9	12851662	12851679	26687243
chromosome01_19	416	2	tc	10	12939642	12939661	26687243
chromosome01_19	417	2	ag	13	12985769	12985794	26687243
chromosome01_19	418	2	ag	13	12993676	12993701	26687243
chromosome01_19	419	2	gt	12	13045723	13045746	26687243
chromosome01_19	420	2	ag	18	13045807	13045842	26687243
chromosome01_19	421	2	ag	18	13045909	13045944	26687243
chromosome01_19	422	2	at	39	13051615	13051692	26687243
chromosome01_19	423	2	ag	19	13103590	13103627	26687243
chromosome01_19	424	2	at	10	13106894	13106913	26687243
chromosome01_19	425	2	at	9	13106920	13106937	26687243
chromosome01_19	426	2	ct	10	13146452	13146471	26687243
chromosome01_19	427	2	ta	14	13146471	13146498	26687243
chromosome01_19	428	2	ag	10	13162202	13162221	26687243
chromosome01_19	429	2	ct	10	13192903	13192922	26687243
chromosome01_19	430	2	at	9	13200473	13200490	26687243
chromosome01_19	431	2	ct	18	13248033	13248068	26687243
chromosome01_19	432	2	ta	15	13278058	13278087	26687243
chromosome01_19	433	2	ag	25	13456810	13456859	26687243
chromosome01_19	434	2	at	11	13467814	13467835	26687243
chromosome01_19	435	2	tc	27	13472930	13472983	26687243
chromosome01_19	436	2	ag	15	13545441	13545470	26687243
chromosome01_19	437	2	ag	11	13556109	13556130	26687243
chromosome01_19	438	2	at	44	13562001	13562088	26687243
chromosome01_19	439	2	tg	17	13562088	13562121	26687243
chromosome01_19	440	2	at	9	13562155	13562172	26687243
chromosome01_19	441	2	at	9	13562201	13562218	26687243
chromosome01_19	442	2	ga	9	13673381	13673398	26687243
chromosome01_19	443	2	ag	9	13697693	13697710	26687243
chromosome01_19	444	2	tc	12	13716960	13716983	26687243
chromosome01_19	445	2	ct	12	13718444	13718467	26687243
chromosome01_19	446	2	ac	9	13740863	13740880	26687243
chromosome01_19	447	2	ct	22	13745667	13745710	26687243
chromosome01_19	448	2	ct	15	13762997	13763026	26687243
chromosome01_19	449	2	ga	14	13775598	13775625	26687243
chromosome01_19	450	2	ga	10	13848379	13848398	26687243
chromosome01_19	451	2	ga	15	13862433	13862462	26687243
chromosome01_19	452	2	at	14	13881229	13881256	26687243
chromosome01_19	453	2	ga	10	13890706	13890725	26687243
chromosome01_19	454	2	tc	9	13916656	13916673	26687243
chromosome01_19	455	2	ct	22	13918911	13918954	26687243
chromosome01_19	456	2	ta	23	13918954	13918999	26687243
chromosome01_19	457	2	at	24	13919381	13919428	26687243
chromosome01_19	458	2	ga	11	14046434	14046455	26687243
chromosome01_19	459	2	gt	18	14171185	14171220	26687243
chromosome01_19	460	2	ta	15	14187018	14187047	26687243
chromosome01_19	461	2	ct	9	14213504	14213521	26687243
chromosome01_19	462	2	ta	30	14227301	14227360	26687243
chromosome01_19	463	2	gt	10	14252310	14252329	26687243
chromosome01_19	464	2	ta	21	14287766	14287807	26687243
chromosome01_19	465	2	ct	14	14289890	14289917	26687243
chromosome01_19	466	2	ct	19	14289919	14289956	26687243
chromosome01_19	467	2	ta	19	14310671	14310708	26687243
chromosome01_19	468	2	ga	9	14354941	14354958	26687243
chromosome01_19	469	2	ag	9	14498859	14498876	26687243
chromosome01_19	470	2	ct	11	14513560	14513581	26687243
chromosome01_19	471	2	ag	18	14525092	14525127	26687243
chromosome01_19	472	2	ct	15	14527117	14527146	26687243
chromosome01_19	473	2	tc	10	14529885	14529904	26687243
chromosome01_19	474	2	tc	9	14530882	14530899	26687243
chromosome01_19	475	2	gt	9	14533115	14533132	26687243
chromosome01_19	476	2	ta	11	14535922	14535943	26687243
chromosome01_19	477	2	tc	11	14602989	14603010	26687243
chromosome01_19	478	2	ct	15	14603012	14603041	26687243
chromosome01_19	479	2	tg	9	14603041	14603058	26687243
chromosome01_19	480	2	ag	12	14610659	14610682	26687243
chromosome01_19	481	2	ct	18	14658380	14658415	26687243
chromosome01_19	482	2	at	32	14672495	14672558	26687243
chromosome01_19	483	2	ga	20	14815817	14815856	26687243
chromosome01_19	484	2	tc	10	14831166	14831185	26687243
chromosome01_19	485	2	ga	9	14850070	14850087	26687243
chromosome01_19	486	2	gt	11	14868616	14868637	26687243
chromosome01_19	487	2	ct	24	14876066	14876113	26687243
chromosome01_19	488	2	ga	10	14919466	14919485	26687243
chromosome01_19	489	2	tg	11	15066373	15066394	26687243
chromosome01_19	490	2	ta	11	15110887	15110908	26687243
chromosome01_19	491	2	gt	11	15160474	15160495	26687243
chromosome01_19	492	2	ta	20	15176115	15176154	26687243
chromosome01_19	493	2	at	15	15176586	15176615	26687243
chromosome01_19	494	2	ct	12	15206636	15206659	26687243
chromosome01_19	495	2	ca	15	15238588	15238617	26687243
chromosome01_19	496	2	tc	22	15280799	15280842	26687243
chromosome01_19	497	2	ta	28	15301213	15301268	26687243
chromosome01_19	498	2	at	35	15301775	15301844	26687243
chromosome01_19	499	2	ta	15	15301868	15301897	26687243
chromosome01_19	500	2	ta	10	15301932	15301951	26687243
chromosome01_19	501	2	ta	31	15307608	15307669	26687243
chromosome01_19	502	2	ct	15	15390904	15390933	26687243
chromosome01_19	503	2	tc	12	15390988	15391011	26687243
chromosome01_19	504	2	ca	11	15398479	15398500	26687243
chromosome01_19	505	2	ta	29	15455057	15455114	26687243
chromosome01_19	506	2	ga	10	15460538	15460557	26687243
chromosome01_19	507	2	ta	11	15489274	15489295	26687243
chromosome01_19	508	2	ta	9	15489298	15489315	26687243
chromosome01_19	509	2	ta	10	15489318	15489337	26687243
chromosome01_19	510	2	ct	11	15518358	15518379	26687243
chromosome01_19	511	2	at	9	15527567	15527584	26687243
chromosome01_19	512	2	ta	9	15527981	15527998	26687243
chromosome01_19	513	2	ga	21	15541638	15541679	26687243
chromosome01_19	514	2	at	42	15547155	15547238	26687243
chromosome01_19	515	2	ga	12	15549563	15549586	26687243
chromosome01_19	516	2	ag	10	15587355	15587374	26687243
chromosome01_19	517	2	gt	9	15607038	15607055	26687243
chromosome01_19	518	2	ta	19	15607055	15607092	26687243
chromosome01_19	519	2	at	13	15622800	15622825	26687243
chromosome01_19	520	2	ct	13	15718567	15718592	26687243
chromosome01_19	521	2	ct	13	15742314	15742339	26687243
chromosome01_19	522	2	at	28	15805520	15805575	26687243
chromosome01_19	523	2	at	9	15837854	15837871	26687243
chromosome01_19	524	2	ac	9	15882132	15882149	26687243
chromosome01_19	525	2	ga	11	15882507	15882528	26687243
chromosome01_19	526	2	tg	10	15899976	15899995	26687243
chromosome01_19	527	2	ct	9	15963560	15963577	26687243
chromosome01_19	528	2	ag	13	16005749	16005774	26687243
chromosome01_19	529	2	ct	10	16080762	16080781	26687243
chromosome01_19	530	2	ca	10	16080782	16080801	26687243
chromosome01_19	531	2	at	22	16089929	16089972	26687243
chromosome01_19	532	2	tg	18	16090488	16090523	26687243
chromosome01_19	533	2	at	29	16140550	16140607	26687243
chromosome01_19	534	2	at	27	16203543	16203596	26687243
chromosome01_19	535	2	ct	12	16383528	16383551	26687243
chromosome01_19	536	2	at	24	16391818	16391865	26687243
chromosome01_19	537	2	ta	25	16433450	16433499	26687243
chromosome01_19	538	2	at	12	16463308	16463331	26687243
chromosome01_19	539	2	ta	36	16477806	16477877	26687243
chromosome01_19	540	2	ta	19	16478427	16478464	26687243
chromosome01_19	541	2	ta	9	16478477	16478494	26687243
chromosome01_19	542	2	at	9	16478933	16478950	26687243
chromosome01_19	543	2	at	9	16479475	16479492	26687243
chromosome01_19	544	2	ta	13	16488494	16488519	26687243
chromosome01_19	545	2	ga	12	16492863	16492886	26687243
chromosome01_19	546	2	ga	9	16498236	16498253	26687243
chromosome01_19	547	2	ct	13	16550243	16550268	26687243
chromosome01_19	548	2	ta	11	16587133	16587154	26687243
chromosome01_19	549	2	ta	10	16593418	16593437	26687243
chromosome01_19	550	2	tc	9	16596684	16596701	26687243
chromosome01_19	551	2	tc	9	16597708	16597725	26687243
chromosome01_19	552	2	ta	45	16627666	16627755	26687243
chromosome01_19	553	2	tc	38	16677087	16677162	26687243
chromosome01_19	554	2	ca	15	16677162	16677191	26687243
chromosome01_19	555	2	ag	9	16730732	16730749	26687243
chromosome01_19	556	2	ct	9	16749292	16749309	26687243
chromosome01_19	557	2	at	17	16821859	16821892	26687243
chromosome01_19	558	2	ag	14	16821893	16821920	26687243
chromosome01_19	559	2	ag	12	16836783	16836806	26687243
chromosome01_19	560	2	ga	10	16870088	16870107	26687243
chromosome01_19	561	2	ag	14	16892049	16892076	26687243
chromosome01_19	562	2	ta	24	16949346	16949393	26687243
chromosome01_19	563	2	ct	11	17086239	17086260	26687243
chromosome01_19	564	2	ga	17	17224222	17224255	26687243
chromosome01_19	565	2	ta	20	17276229	17276268	26687243
chromosome01_19	566	2	tc	9	17322569	17322586	26687243
chromosome01_19	567	2	ct	16	17322705	17322736	26687243
chromosome01_19	568	2	at	12	17335470	17335493	26687243
chromosome01_19	569	2	at	20	17418725	17418764	26687243
chromosome01_19	570	2	ag	11	17562064	17562085	26687243
chromosome01_19	571	2	gt	9	17571615	17571632	26687243
chromosome01_19	572	2	ag	11	17582151	17582172	26687243
chromosome01_19	573	2	cg	9	17605685	17605702	26687243
chromosome01_19	574	2	at	12	17610972	17610995	26687243
chromosome01_19	575	2	ag	14	17631722	17631749	26687243
chromosome01_19	576	2	at	36	17669203	17669274	26687243
chromosome01_19	577	2	ta	10	17677106	17677125	26687243
chromosome01_19	578	2	ag	12	17703554	17703577	26687243
chromosome01_19	579	2	ct	34	17809794	17809861	26687243
chromosome01_19	580	2	ag	11	17811911	17811932	26687243
chromosome01_19	581	2	tc	9	17812385	17812402	26687243
chromosome01_19	582	2	tc	13	17826947	17826972	26687243
chromosome01_19	583	2	ct	14	17843190	17843217	26687243
chromosome01_19	584	2	ct	15	17860316	17860345	26687243
chromosome01_19	585	2	tc	11	17888867	17888888	26687243
chromosome01_19	586	2	ct	18	17939611	17939646	26687243
chromosome01_19	587	2	ga	10	17953794	17953813	26687243
chromosome01_19	588	2	at	47	17997271	17997364	26687243
chromosome01_19	589	2	ag	36	18012478	18012549	26687243
chromosome01_19	590	2	tg	9	18014569	18014586	26687243
chromosome01_19	591	2	tc	14	18020192	18020219	26687243
chromosome01_19	592	2	at	13	18113601	18113626	26687243
chromosome01_19	593	2	at	21	18115449	18115490	26687243
chromosome01_19	594	2	tg	17	18132187	18132220	26687243
chromosome01_19	595	2	tg	9	18183976	18183993	26687243
chromosome01_19	596	2	ca	55	18209474	18209583	26687243
chromosome01_19	597	2	at	31	18209583	18209644	26687243
chromosome01_19	598	2	tg	11	18224217	18224238	26687243
chromosome01_19	599	2	ct	10	18252662	18252681	26687243
chromosome01_19	600	2	ag	9	18278329	18278346	26687243
chromosome01_19	601	2	tc	9	18279749	18279766	26687243
chromosome01_19	602	2	at	27	18284801	18284854	26687243
chromosome01_19	603	2	ga	10	18318911	18318930	26687243
chromosome01_19	604	2	ga	10	18356647	18356666	26687243
chromosome01_19	605	2	ag	9	18359926	18359943	26687243
chromosome01_19	606	2	tg	11	18521952	18521973	26687243
chromosome01_19	607	2	ct	9	18527553	18527570	26687243
chromosome01_19	608	2	ta	35	18597185	18597254	26687243
chromosome01_19	609	2	ga	15	18667542	18667571	26687243
chromosome01_19	610	2	at	18	18706478	18706513	26687243
chromosome01_19	611	2	ga	9	18790888	18790905	26687243
chromosome01_19	612	2	ga	17	18805181	18805214	26687243
chromosome01_19	613	2	ag	12	18834130	18834153	26687243
chromosome01_19	614	2	at	10	18839718	18839737	26687243
chromosome01_19	615	2	ta	34	18840370	18840437	26687243
chromosome01_19	616	2	at	13	18900128	18900153	26687243
chromosome01_19	617	2	tg	9	18900155	18900172	26687243
chromosome01_19	618	2	ga	13	18962592	18962617	26687243
chromosome01_19	619	2	ct	14	18966425	18966452	26687243
chromosome01_19	620	2	ca	9	19011512	19011529	26687243
chromosome01_19	621	2	ag	25	19150570	19150619	26687243
chromosome01_19	622	2	tc	11	19152211	19152232	26687243
chromosome01_19	623	2	tc	10	19156671	19156690	26687243
chromosome01_19	624	2	tc	12	19159654	19159677	26687243
chromosome01_19	625	2	at	19	19182194	19182231	26687243
chromosome01_19	626	2	at	44	19201668	19201755	26687243
chromosome01_19	627	2	at	24	19206610	19206657	26687243
chromosome01_19	628	2	at	24	19219155	19219202	26687243
chromosome01_19	629	2	ta	12	19257046	19257069	26687243
chromosome01_19	630	2	at	25	19370195	19370244	26687243
chromosome01_19	631	2	gt	12	19388814	19388837	26687243
chromosome01_19	632	2	ct	12	19532257	19532280	26687243
chromosome01_19	633	2	ag	16	19570646	19570677	26687243
chromosome01_19	634	2	ca	9	19590610	19590627	26687243
chromosome01_19	635	2	ta	30	19628003	19628062	26687243
chromosome01_19	636	2	ag	9	19707098	19707115	26687243
chromosome01_19	637	2	ta	36	19742605	19742676	26687243
chromosome01_19	638	2	tc	9	19757460	19757477	26687243
chromosome01_19	639	2	at	36	19878220	19878291	26687243
chromosome01_19	640	2	at	41	19878699	19878780	26687243
chromosome01_19	641	2	ct	11	19924205	19924226	26687243
chromosome01_19	642	2	at	38	19945903	19945978	26687243
chromosome01_19	643	2	ga	18	19975876	19975911	26687243
chromosome01_19	644	2	ga	12	19984977	19985000	26687243
chromosome01_19	645	2	ta	25	20015498	20015547	26687243
chromosome01_19	646	2	ct	10	20029721	20029740	26687243
chromosome01_19	647	2	ta	27	20038092	20038145	26687243
chromosome01_19	648	2	tc	10	20073415	20073434	26687243
chromosome01_19	649	2	ct	13	20248460	20248485	26687243
chromosome01_19	650	2	ct	14	20255707	20255734	26687243
chromosome01_19	651	2	ta	14	20314462	20314489	26687243
chromosome01_19	652	2	ta	33	20349573	20349638	26687243
chromosome01_19	653	2	ta	9	20406383	20406400	26687243
chromosome01_19	654	2	cg	10	20418502	20418521	26687243
chromosome01_19	655	2	ga	27	20460761	20460814	26687243
chromosome01_19	656	2	ag	15	20473264	20473293	26687243
chromosome01_19	657	2	ag	10	20634298	20634317	26687243
chromosome01_19	658	2	gt	10	20771878	20771897	26687243
chromosome01_19	659	2	ga	26	20774902	20774953	26687243
chromosome01_19	660	2	at	16	20799076	20799107	26687243
chromosome01_19	661	2	at	18	20813928	20813963	26687243
chromosome01_19	662	2	ga	14	20868427	20868454	26687243
chromosome01_19	663	2	ta	9	20907878	20907895	26687243
chromosome01_19	664	2	ga	17	20908529	20908562	26687243
chromosome01_19	665	2	ct	9	20940446	20940463	26687243
chromosome01_19	666	2	ct	10	20961410	20961429	26687243
chromosome01_19	667	2	tc	9	21109439	21109456	26687243
chromosome01_19	668	2	tc	11	21149428	21149449	26687243
chromosome01_19	669	2	tg	10	21152655	21152674	26687243
chromosome01_19	670	2	ct	19	21171643	21171680	26687243
chromosome01_19	671	2	ta	9	21174902	21174919	26687243
chromosome01_19	672	2	ct	15	21248135	21248164	26687243
chromosome01_19	673	2	ag	10	21288077	21288096	26687243
chromosome01_19	674	2	ga	9	21335035	21335052	26687243
chromosome01_19	675	2	ct	10	21339596	21339615	26687243
chromosome01_19	676	2	ta	10	21380818	21380837	26687243
chromosome01_19	677	2	ta	10	21382902	21382921	26687243
chromosome01_19	678	2	ta	9	21382925	21382942	26687243
chromosome01_19	679	2	at	10	21549619	21549638	26687243
chromosome01_19	680	2	ta	27	21556875	21556928	26687243
chromosome01_19	681	2	ag	14	21645220	21645247	26687243
chromosome01_19	682	2	ct	12	21681901	21681924	26687243
chromosome01_19	683	2	ga	14	21750320	21750347	26687243
chromosome01_19	684	2	at	18	21770290	21770325	26687243
chromosome01_19	685	2	ta	41	21867691	21867772	26687243
chromosome01_19	686	2	at	10	21904148	21904167	26687243
chromosome01_19	687	2	ag	9	21909513	21909530	26687243
chromosome01_19	688	2	at	35	21939071	21939140	26687243
chromosome01_19	689	2	ga	9	22019731	22019748	26687243
chromosome01_19	690	2	tc	15	22084227	22084256	26687243
chromosome01_19	691	2	at	14	22111060	22111087	26687243
chromosome01_19	692	2	ct	9	22165036	22165053	26687243
chromosome01_19	693	2	ta	16	22206333	22206364	26687243
chromosome01_19	694	2	ct	10	22210309	22210328	26687243
chromosome01_19	695	2	at	26	22210788	22210839	26687243
chromosome01_19	696	2	tc	15	22294785	22294814	26687243
chromosome01_19	697	2	ga	23	22383074	22383119	26687243
chromosome01_19	698	2	ct	10	22411990	22412009	26687243
chromosome01_19	699	2	ta	21	22420286	22420327	26687243
chromosome01_19	700	2	ta	16	22424080	22424111	26687243
chromosome01_19	701	2	at	19	22434063	22434100	26687243
chromosome01_19	702	2	at	10	22434245	22434264	26687243
chromosome01_19	703	2	ga	9	22472492	22472509	26687243
chromosome01_19	704	2	ga	11	22507470	22507491	26687243
chromosome01_19	705	2	ct	12	22534801	22534824	26687243
chromosome01_19	706	2	tc	13	22599499	22599524	26687243
chromosome01_19	707	2	at	20	22615244	22615283	26687243
chromosome01_19	708	2	at	10	22615322	22615341	26687243
chromosome01_19	709	2	at	25	22615420	22615469	26687243
chromosome01_19	710	2	ta	10	22615564	22615583	26687243
chromosome01_19	711	2	tg	10	22615685	22615704	26687243
chromosome01_19	712	2	ta	35	22615707	22615776	26687243
chromosome01_19	713	2	ca	15	22646987	22647016	26687243
chromosome01_19	714	2	tc	12	22681994	22682017	26687243
chromosome01_19	715	2	at	27	22705077	22705130	26687243
chromosome01_19	716	2	ta	9	22736194	22736211	26687243
chromosome01_19	717	2	ta	9	22736216	22736233	26687243
chromosome01_19	718	2	ta	9	22736238	22736255	26687243
chromosome01_19	719	2	ta	28	22741077	22741132	26687243
chromosome01_19	720	2	ga	18	22758200	22758235	26687243
chromosome01_19	721	2	ga	16	22771320	22771351	26687243
chromosome01_19	722	2	ga	11	22791217	22791238	26687243
chromosome01_19	723	2	ga	16	22846440	22846471	26687243
chromosome01_19	724	2	tc	15	22864627	22864656	26687243
chromosome01_19	725	2	ct	10	22868525	22868544	26687243
chromosome01_19	726	2	ta	11	22932812	22932833	26687243
chromosome01_19	727	2	ag	9	23000700	23000717	26687243
chromosome01_19	728	2	gt	9	23050241	23050258	26687243
chromosome01_19	729	2	ct	11	23070672	23070693	26687243
chromosome01_19	730	2	ag	18	23098397	23098432	26687243
chromosome01_19	731	2	ag	9	23100153	23100170	26687243
chromosome01_19	732	2	ca	11	23103585	23103606	26687243
chromosome01_19	733	2	ta	9	23104879	23104896	26687243
chromosome01_19	734	2	ta	21	23104910	23104951	26687243
chromosome01_19	735	2	ct	9	23117966	23117983	26687243
chromosome01_19	736	2	ct	9	23121464	23121481	26687243
chromosome01_19	737	2	ta	32	23169711	23169774	26687243
chromosome01_19	738	2	at	17	23174429	23174462	26687243
chromosome01_19	739	2	ct	9	23211317	23211334	26687243
chromosome01_19	740	2	gt	11	23219635	23219656	26687243
chromosome01_19	741	2	ag	12	23234929	23234952	26687243
chromosome01_19	742	2	ac	10	23244603	23244622	26687243
chromosome01_19	743	2	ag	34	23244623	23244690	26687243
chromosome01_19	744	2	ta	24	23254336	23254383	26687243
chromosome01_19	745	2	ta	12	23258160	23258183	26687243
chromosome01_19	746	2	ta	11	23258204	23258225	26687243
chromosome01_19	747	2	ga	18	23310168	23310203	26687243
chromosome01_19	748	2	at	20	23325777	23325816	26687243
chromosome01_19	749	2	ga	14	23435575	23435602	26687243
chromosome01_19	750	2	tg	30	23495843	23495902	26687243
chromosome01_19	751	2	ag	14	23515591	23515618	26687243
chromosome01_19	752	2	at	36	23525857	23525928	26687243
chromosome01_19	753	2	ta	14	23611786	23611813	26687243
chromosome01_19	754	2	ga	12	23697144	23697167	26687243
chromosome01_19	755	2	ag	9	23697183	23697200	26687243
chromosome01_19	756	2	ta	19	23710642	23710679	26687243
chromosome01_19	757	2	at	10	23721484	23721503	26687243
chromosome01_19	758	2	at	9	23721981	23721998	26687243
chromosome01_19	759	2	at	9	23722027	23722044	26687243
chromosome01_19	760	2	at	33	23722139	23722204	26687243
chromosome01_19	761	2	ct	9	23746228	23746245	26687243
chromosome01_19	762	2	at	37	23752383	23752456	26687243
chromosome01_19	763	2	ac	12	23761569	23761592	26687243
chromosome01_19	764	2	ga	11	23764632	23764653	26687243
chromosome01_19	765	2	ag	14	23769147	23769174	26687243
chromosome01_19	766	2	at	11	23770259	23770280	26687243
chromosome01_19	767	2	ga	9	23776233	23776250	26687243
chromosome01_19	768	2	at	24	23789956	23790003	26687243
chromosome01_19	769	2	ta	12	23790462	23790485	26687243
chromosome01_19	770	2	ct	21	23802159	23802200	26687243
chromosome01_19	771	2	ga	28	23808944	23808999	26687243
chromosome01_19	772	2	at	41	23822784	23822865	26687243
chromosome01_19	773	2	tc	9	23961490	23961507	26687243
chromosome01_19	774	2	ag	13	23966700	23966725	26687243
chromosome01_19	775	2	ta	30	23997855	23997914	26687243
chromosome01_19	776	2	ga	9	24108827	24108844	26687243
chromosome01_19	777	2	tc	22	24109766	24109809	26687243
chromosome01_19	778	2	ag	19	24115353	24115390	26687243
chromosome01_19	779	2	at	29	24117847	24117904	26687243
chromosome01_19	780	2	ga	15	24121510	24121539	26687243
chromosome01_19	781	2	gt	9	24167348	24167365	26687243
chromosome01_19	782	2	ga	10	24204772	24204791	26687243
chromosome01_19	783	2	ta	16	24250401	24250432	26687243
chromosome01_19	784	2	ac	11	24255614	24255635	26687243
chromosome01_19	785	2	ta	12	24282792	24282815	26687243
chromosome01_19	786	2	ga	9	24336388	24336405	26687243
chromosome01_19	787	2	gt	20	24351026	24351065	26687243
chromosome01_19	788	2	at	31	24399001	24399062	26687243
chromosome01_19	789	2	at	11	24419359	24419380	26687243
chromosome01_19	790	2	ct	9	24509460	24509477	26687243
chromosome01_19	791	2	ta	9	24510807	24510824	26687243
chromosome01_19	792	2	ac	11	24515672	24515693	26687243
chromosome01_19	793	2	ct	18	24525575	24525610	26687243
chromosome01_19	794	2	ct	35	24528077	24528146	26687243
chromosome01_19	795	2	cg	9	24528511	24528528	26687243
chromosome01_19	796	2	at	28	24548697	24548752	26687243
chromosome01_19	797	2	ct	9	24548824	24548841	26687243
chromosome01_19	798	2	ta	14	24586999	24587026	26687243
chromosome01_19	799	2	ta	22	24587307	24587350	26687243
chromosome01_19	800	2	ag	14	24595752	24595779	26687243
chromosome01_19	801	2	at	36	24698895	24698966	26687243
chromosome01_19	802	2	ta	15	24737685	24737714	26687243
chromosome01_19	803	2	ta	12	24737790	24737813	26687243
chromosome01_19	804	2	at	32	24737910	24737973	26687243
chromosome01_19	805	2	at	9	24738048	24738065	26687243
chromosome01_19	806	2	at	20	24742774	24742813	26687243
chromosome01_19	807	2	ag	10	24754777	24754796	26687243
chromosome01_19	808	2	tc	10	24760303	24760322	26687243
chromosome01_19	809	2	at	11	24787367	24787388	26687243
chromosome01_19	810	2	ag	16	24806998	24807029	26687243
chromosome01_19	811	2	tc	12	24809202	24809225	26687243
chromosome01_19	812	2	ga	13	24853828	24853853	26687243
chromosome01_19	813	2	ga	12	24896099	24896122	26687243
chromosome01_19	814	2	tc	13	24920457	24920482	26687243
chromosome01_19	815	2	at	44	24990575	24990662	26687243
chromosome01_19	816	2	tc	25	24992778	24992827	26687243
chromosome01_19	817	2	ct	10	25059350	25059369	26687243
chromosome01_19	818	2	gt	9	25060316	25060333	26687243
chromosome01_19	819	2	ta	17	25084729	25084762	26687243
chromosome01_19	820	2	tg	22	25084763	25084806	26687243
chromosome01_19	821	2	ga	15	25088615	25088644	26687243
chromosome01_19	822	2	ct	9	25091302	25091319	26687243
chromosome01_19	823	2	tc	48	25100110	25100205	26687243
chromosome01_19	824	2	ga	9	25110644	25110661	26687243
chromosome01_19	825	2	at	11	25162991	25163012	26687243
chromosome01_19	826	2	ta	23	25197942	25197987	26687243
chromosome01_19	827	2	ta	9	25222502	25222519	26687243
chromosome01_19	828	2	ct	35	25265336	25265405	26687243
chromosome01_19	829	2	cg	9	25274256	25274273	26687243
chromosome01_19	830	2	ga	21	25403996	25404037	26687243
chromosome01_19	831	2	ta	19	25430377	25430414	26687243
chromosome01_19	832	2	at	28	25445279	25445334	26687243
chromosome01_19	833	2	at	19	25540563	25540600	26687243
chromosome01_19	834	2	ca	9	25591479	25591496	26687243
chromosome01_19	835	2	ct	25	25631859	25631908	26687243
chromosome01_19	836	2	ct	9	25648774	25648791	26687243
chromosome01_19	837	2	ct	9	25658800	25658817	26687243
chromosome01_19	838	2	ct	32	25735910	25735973	26687243
chromosome01_19	839	2	ta	17	25749274	25749307	26687243
chromosome01_19	840	2	ct	12	25753057	25753080	26687243
chromosome01_19	841	2	ta	40	25753080	25753159	26687243
chromosome01_19	842	2	tc	10	25828435	25828454	26687243
chromosome01_19	843	2	ac	9	25836235	25836252	26687243
chromosome01_19	844	2	at	17	25836268	25836301	26687243
chromosome01_19	845	2	ct	10	25840479	25840498	26687243
chromosome01_19	846	2	ag	15	25853074	25853103	26687243
chromosome01_19	847	2	ga	17	25898471	25898504	26687243
chromosome01_19	848	2	ag	9	25901778	25901795	26687243
chromosome01_19	849	2	ct	10	25922752	25922771	26687243
chromosome01_19	850	2	ct	12	25928391	25928414	26687243
chromosome01_19	851	2	tc	10	25971287	25971306	26687243
chromosome01_19	852	2	ag	11	26018847	26018868	26687243
chromosome01_19	853	2	ga	9	26024266	26024283	26687243
chromosome01_19	854	2	at	18	26050343	26050378	26687243
chromosome01_19	855	2	ag	21	26054885	26054926	26687243
chromosome01_19	856	2	tc	9	26064325	26064342	26687243
chromosome01_19	857	2	ga	9	26079750	26079767	26687243
chromosome01_19	858	2	ct	44	26119589	26119676	26687243
chromosome01_19	859	2	ga	9	26152635	26152652	26687243
chromosome01_19	860	2	ag	31	26165543	26165604	26687243
chromosome01_19	861	2	at	11	26186330	26186351	26687243
chromosome01_19	862	2	ta	37	26200337	26200410	26687243
chromosome01_19	863	2	at	27	26252575	26252628	26687243
chromosome01_19	864	2	at	9	26267097	26267114	26687243
chromosome01_19	865	2	ta	9	26267166	26267183	26687243
chromosome01_19	866	2	ta	9	26267188	26267205	26687243
chromosome01_19	867	2	ac	10	26267298	26267317	26687243
chromosome01_19	868	2	ac	56	26267340	26267451	26687243
chromosome01_19	869	2	at	15	26267454	26267483	26687243
chromosome01_19	870	2	ac	13	26267899	26267924	26687243
chromosome01_19	871	2	at	11	26267925	26267946	26687243
chromosome01_19	872	2	at	38	26267957	26268032	26687243
chromosome01_19	873	2	ag	10	26345527	26345546	26687243
chromosome01_19	874	2	ta	17	26372736	26372769	26687243
chromosome01_19	875	2	at	14	26374152	26374179	26687243
chromosome01_19	876	2	ct	19	26375145	26375182	26687243
chromosome01_19	877	2	ct	9	26375453	26375470	26687243
chromosome01_19	878	2	ag	10	26381798	26381817	26687243
chromosome01_19	879	2	at	19	26382030	26382067	26687243
chromosome01_19	880	2	at	11	26384940	26384961	26687243
chromosome01_19	881	2	ta	20	26385381	26385420	26687243
chromosome01_19	882	2	ta	24	26385578	26385625	26687243
chromosome01_19	883	2	tc	10	26387896	26387915	26687243
chromosome01_19	884	2	ct	32	26403864	26403927	26687243
chromosome01_19	885	2	ag	10	26425901	26425920	26687243
chromosome01_19	886	2	at	10	26451559	26451578	26687243
chromosome01_19	887	2	ta	44	26464011	26464098	26687243
chromosome01_19	888	2	at	9	26464271	26464288	26687243
chromosome01_19	889	2	at	18	26464415	26464450	26687243
chromosome01_19	890	2	ta	25	26476077	26476126	26687243
chromosome01_19	891	2	at	19	26476489	26476526	26687243
chromosome01_19	892	2	at	35	26487839	26487908	26687243
chromosome01_19	893	2	ca	10	26493542	26493561	26687243
chromosome01_19	894	2	ta	15	26514196	26514225	26687243
chromosome01_19	895	2	at	26	26522122	26522173	26687243
chromosome01_19	896	2	ct	11	26525136	26525157	26687243
chromosome01_19	897	2	tc	10	26587239	26587258	26687243
chromosome01_19	898	2	ga	12	26622443	26622466	26687243
chromosome01_19	899	2	at	17	26653871	26653904	26687243
chromosome01_19	900	2	ag	11	26669812	26669833	26687243
chromosome01_19	901	3	gat	6	71664	71681	26687243
chromosome01_19	902	3	taa	19	312670	312726	26687243
chromosome01_19	903	3	tcc	6	500566	500583	26687243
chromosome01_19	904	3	aat	8	526585	526608	26687243
chromosome01_19	905	3	gtg	6	526610	526627	26687243
chromosome01_19	906	3	gac	7	595933	595953	26687243
chromosome01_19	907	3	tta	20	661194	661253	26687243
chromosome01_19	908	3	gtc	6	668492	668509	26687243
chromosome01_19	909	3	gct	8	739434	739457	26687243
chromosome01_19	910	3	cgc	6	818722	818739	26687243
chromosome01_19	911	3	cac	8	894350	894373	26687243
chromosome01_19	912	3	ttg	6	932920	932937	26687243
chromosome01_19	913	3	cgc	6	1063350	1063367	26687243
chromosome01_19	914	3	cgc	7	1120070	1120090	26687243
chromosome01_19	915	3	ctg	10	1135179	1135208	26687243
chromosome01_19	916	3	gac	6	2948221	2948238	26687243
chromosome01_19	917	3	cag	6	2968316	2968333	26687243
chromosome01_19	918	3	aat	22	3094631	3094696	26687243
chromosome01_19	919	3	tag	6	3114310	3114327	26687243
chromosome01_19	920	3	tgc	6	3277438	3277455	26687243
chromosome01_19	921	3	cgc	6	3303940	3303957	26687243
chromosome01_19	922	3	tcc	6	3324980	3324997	26687243
chromosome01_19	923	3	aac	6	3343115	3343132	26687243
chromosome01_19	924	3	cag	10	3394163	3394192	26687243
chromosome01_19	925	3	cag	6	3673125	3673142	26687243
chromosome01_19	926	3	cgc	6	3781264	3781281	26687243
chromosome01_19	927	3	ttc	12	3787787	3787822	26687243
chromosome01_19	928	3	gga	7	3829567	3829587	26687243
chromosome01_19	929	3	gtt	9	3854852	3854878	26687243
chromosome01_19	930	3	caa	6	3883422	3883439	26687243
chromosome01_19	931	3	agg	7	3890756	3890776	26687243
chromosome01_19	932	3	cgc	6	3907944	3907961	26687243
chromosome01_19	933	3	ggc	7	3923993	3924013	26687243
chromosome01_19	934	3	cgc	6	3945193	3945210	26687243
chromosome01_19	935	3	ggc	6	4090111	4090128	26687243
chromosome01_19	936	3	ctt	8	4220009	4220032	26687243
chromosome01_19	937	3	tgg	6	4244922	4244939	26687243
chromosome01_19	938	3	gag	7	4251988	4252008	26687243
chromosome01_19	939	3	gtc	6	4304187	4304204	26687243
chromosome01_19	940	3	ggc	6	4461185	4461202	26687243
chromosome01_19	941	3	gaa	6	4480771	4480788	26687243
chromosome01_19	942	3	cgg	6	4568219	4568236	26687243
chromosome01_19	943	3	cac	6	4569038	4569055	26687243
chromosome01_19	944	3	cca	7	4576255	4576275	26687243
chromosome01_19	945	3	aga	6	4631332	4631349	26687243
chromosome01_19	946	3	cga	6	4736476	4736493	26687243
chromosome01_19	947	3	ccg	7	4736719	4736739	26687243
chromosome01_19	948	3	gag	7	4736783	4736803	26687243
chromosome01_19	949	3	gag	8	4781564	4781587	26687243
chromosome01_19	950	3	ctc	6	4806261	4806278	26687243
chromosome01_19	951	3	aat	7	4812369	4812389	26687243
chromosome01_19	952	3	atg	18	4812388	4812441	26687243
chromosome01_19	953	3	ggc	8	4822570	4822593	26687243
chromosome01_19	954	3	gcg	7	4892117	4892137	26687243
chromosome01_19	955	3	agc	6	4913579	4913596	26687243
chromosome01_19	956	3	cct	11	4934908	4934940	26687243
chromosome01_19	957	3	gtg	6	5013303	5013320	26687243
chromosome01_19	958	3	gcg	6	5030149	5030166	26687243
chromosome01_19	959	3	tta	6	5112475	5112492	26687243
chromosome01_19	960	3	gag	6	5202786	5202803	26687243
chromosome01_19	961	3	ctc	6	5217951	5217968	26687243
chromosome01_19	962	3	ttg	7	5232974	5232994	26687243
chromosome01_19	963	3	cgc	6	5300943	5300960	26687243
chromosome01_19	964	3	cgc	8	5320490	5320513	26687243
chromosome01_19	965	3	gac	6	5337748	5337765	26687243
chromosome01_19	966	3	gac	7	5370606	5370626	26687243
chromosome01_19	967	3	gac	7	5377477	5377497	26687243
chromosome01_19	968	3	gtc	9	5471551	5471577	26687243
chromosome01_19	969	3	gtc	9	5478497	5478523	26687243
chromosome01_19	970	3	gtt	6	5529392	5529409	26687243
chromosome01_19	971	3	gac	6	5645101	5645118	26687243
chromosome01_19	972	3	gtc	7	5747655	5747675	26687243
chromosome01_19	973	3	tgc	6	5755666	5755683	26687243
chromosome01_19	974	3	cgc	9	5782741	5782767	26687243
chromosome01_19	975	3	cgc	6	5801913	5801930	26687243
chromosome01_19	976	3	cca	6	5846118	5846135	26687243
chromosome01_19	977	3	cgg	6	6005280	6005297	26687243
chromosome01_19	978	3	gcg	7	6022413	6022433	26687243
chromosome01_19	979	3	tca	6	6034675	6034692	26687243
chromosome01_19	980	3	gtg	8	6053833	6053856	26687243
chromosome01_19	981	3	ctg	6	6156326	6156343	26687243
chromosome01_19	982	3	ata	31	6212995	6213087	26687243
chromosome01_19	983	3	gcg	7	6282199	6282219	26687243
chromosome01_19	984	3	cgc	6	6335279	6335296	26687243
chromosome01_19	985	3	gcc	10	6353740	6353769	26687243
chromosome01_19	986	3	gcc	6	6383864	6383881	26687243
chromosome01_19	987	3	ctc	7	6408220	6408240	26687243
chromosome01_19	988	3	ccg	7	6408387	6408407	26687243
chromosome01_19	989	3	ttg	6	6414481	6414498	26687243
chromosome01_19	990	3	ttg	6	6414661	6414678	26687243
chromosome01_19	991	3	cac	6	6441478	6441495	26687243
chromosome01_19	992	3	cct	7	6443439	6443459	26687243
chromosome01_19	993	3	cgg	6	6443668	6443685	26687243
chromosome01_19	994	3	att	26	6454567	6454644	26687243
chromosome01_19	995	3	tta	18	6465130	6465183	26687243
chromosome01_19	996	3	tta	28	6481787	6481870	26687243
chromosome01_19	997	3	gcg	6	6519197	6519214	26687243
chromosome01_19	998	3	tct	7	6526958	6526978	26687243
chromosome01_19	999	3	cgc	7	6542643	6542663	26687243
chromosome01_19	1000	3	gaa	9	6598987	6599013	26687243
chromosome01_19	1001	3	cgg	7	6604289	6604309	26687243
chromosome01_19	1002	3	gtc	7	6693511	6693531	26687243
chromosome01_19	1003	3	aag	6	6725382	6725399	26687243
chromosome01_19	1004	3	tct	13	6748714	6748752	26687243
chromosome01_19	1005	3	cat	6	6750848	6750865	26687243
chromosome01_19	1006	3	gcg	6	6851881	6851898	26687243
chromosome01_19	1007	3	gcg	8	6859307	6859330	26687243
chromosome01_19	1008	3	aga	19	6870243	6870299	26687243
chromosome01_19	1009	3	ctt	6	6918854	6918871	26687243
chromosome01_19	1010	3	cgc	8	6931793	6931816	26687243
chromosome01_19	1011	3	cat	8	6940597	6940620	26687243
chromosome01_19	1012	3	ggc	8	6941010	6941033	26687243
chromosome01_19	1013	3	cct	6	6951636	6951653	26687243
chromosome01_19	1014	3	aga	7	6958975	6958995	26687243
chromosome01_19	1015	3	ggc	6	6963535	6963552	26687243
chromosome01_19	1016	3	ttc	11	6963709	6963741	26687243
chromosome01_19	1017	3	cct	8	6968007	6968030	26687243
chromosome01_19	1018	3	ccg	6	6971185	6971202	26687243
chromosome01_19	1019	3	ccg	6	6971206	6971223	26687243
chromosome01_19	1020	3	ggc	6	6971955	6971972	26687243
chromosome01_19	1021	3	cgc	7	6988744	6988764	26687243
chromosome01_19	1022	3	gtg	6	6994401	6994418	26687243
chromosome01_19	1023	3	gga	7	6994595	6994615	26687243
chromosome01_19	1024	3	gcg	6	6997836	6997853	26687243
chromosome01_19	1025	3	gcg	7	7008287	7008307	26687243
chromosome01_19	1026	3	tta	9	7055817	7055843	26687243
chromosome01_19	1027	3	tta	10	7070989	7071018	26687243
chromosome01_19	1028	3	ccg	6	7221828	7221845	26687243
chromosome01_19	1029	3	aat	14	7239856	7239897	26687243
chromosome01_19	1030	3	att	13	7239896	7239934	26687243
chromosome01_19	1031	3	gtc	6	7301335	7301352	26687243
chromosome01_19	1032	3	cgg	7	7356051	7356071	26687243
chromosome01_19	1033	3	gcc	6	7440674	7440691	26687243
chromosome01_19	1034	3	ccg	6	7446874	7446891	26687243
chromosome01_19	1035	3	att	13	7469746	7469784	26687243
chromosome01_19	1036	3	gga	6	7488464	7488481	26687243
chromosome01_19	1037	3	gtc	8	7500538	7500561	26687243
chromosome01_19	1038	3	cgc	6	7501067	7501084	26687243
chromosome01_19	1039	3	ggt	7	7501513	7501533	26687243
chromosome01_19	1040	3	ccg	6	7529255	7529272	26687243
chromosome01_19	1041	3	ata	20	7539397	7539456	26687243
chromosome01_19	1042	3	ggc	6	7550807	7550824	26687243
chromosome01_19	1043	3	gag	6	7559251	7559268	26687243
chromosome01_19	1044	3	ttc	7	7572762	7572782	26687243
chromosome01_19	1045	3	ccg	6	7700200	7700217	26687243
chromosome01_19	1046	3	ggc	7	7700300	7700320	26687243
chromosome01_19	1047	3	ccg	10	7705542	7705571	26687243
chromosome01_19	1048	3	gaa	14	7715711	7715752	26687243
chromosome01_19	1049	3	tcc	7	7751712	7751732	26687243
chromosome01_19	1050	3	tcg	6	7757711	7757728	26687243
chromosome01_19	1051	3	cag	6	7806371	7806388	26687243
chromosome01_19	1052	3	gcc	6	7806496	7806513	26687243
chromosome01_19	1053	3	cac	10	7808467	7808496	26687243
chromosome01_19	1054	3	agc	6	7808558	7808575	26687243
chromosome01_19	1055	3	cag	6	7808611	7808628	26687243
chromosome01_19	1056	3	ccg	6	7808807	7808824	26687243
chromosome01_19	1057	3	gcc	6	7849696	7849713	26687243
chromosome01_19	1058	3	ggc	6	7951494	7951511	26687243
chromosome01_19	1059	3	cgg	7	7959651	7959671	26687243
chromosome01_19	1060	3	aag	10	7973770	7973799	26687243
chromosome01_19	1061	3	tcc	6	8018355	8018372	26687243
chromosome01_19	1062	3	gct	6	8131421	8131438	26687243
chromosome01_19	1063	3	aat	42	8163681	8163806	26687243
chromosome01_19	1064	3	cgg	6	8188429	8188446	26687243
chromosome01_19	1065	3	gcc	6	8248790	8248807	26687243
chromosome01_19	1066	3	agg	6	8309034	8309051	26687243
chromosome01_19	1067	3	cct	6	8347844	8347861	26687243
chromosome01_19	1068	3	gcg	7	8374417	8374437	26687243
chromosome01_19	1069	3	cgc	6	8417585	8417602	26687243
chromosome01_19	1070	3	ata	6	8422930	8422947	26687243
chromosome01_19	1071	3	gag	8	8430625	8430648	26687243
chromosome01_19	1072	3	gcc	6	8440727	8440744	26687243
chromosome01_19	1073	3	gcg	6	8488899	8488916	26687243
chromosome01_19	1074	3	gga	7	8489124	8489144	26687243
chromosome01_19	1075	3	gcc	6	8489927	8489944	26687243
chromosome01_19	1076	3	ata	28	8553351	8553434	26687243
chromosome01_19	1077	3	taa	9	8560576	8560602	26687243
chromosome01_19	1078	3	agg	6	8635869	8635886	26687243
chromosome01_19	1079	3	ccg	6	8684247	8684264	26687243
chromosome01_19	1080	3	gcg	7	8710332	8710352	26687243
chromosome01_19	1081	3	cgg	6	8714370	8714387	26687243
chromosome01_19	1082	3	gct	6	8714877	8714894	26687243
chromosome01_19	1083	3	gcc	6	8736121	8736138	26687243
chromosome01_19	1084	3	aat	30	8740135	8740224	26687243
chromosome01_19	1085	3	ctc	8	8744770	8744793	26687243
chromosome01_19	1086	3	cag	7	8770170	8770190	26687243
chromosome01_19	1087	3	agc	7	8770658	8770678	26687243
chromosome01_19	1088	3	aag	15	8771571	8771615	26687243
chromosome01_19	1089	3	cgc	6	8795884	8795901	26687243
chromosome01_19	1090	3	ccg	6	8806962	8806979	26687243
chromosome01_19	1091	3	aat	29	8810617	8810703	26687243
chromosome01_19	1092	3	gga	7	8821663	8821683	26687243
chromosome01_19	1093	3	ggt	7	8886449	8886469	26687243
chromosome01_19	1094	3	gcg	6	8886679	8886696	26687243
chromosome01_19	1095	3	aat	9	8933684	8933710	26687243
chromosome01_19	1096	3	gac	7	9098086	9098106	26687243
chromosome01_19	1097	3	cgc	6	9099657	9099674	26687243
chromosome01_19	1098	3	gtg	6	9103280	9103297	26687243
chromosome01_19	1099	3	gtc	6	9124985	9125002	26687243
chromosome01_19	1100	3	gcc	6	9126594	9126611	26687243
chromosome01_19	1101	3	att	23	9213789	9213857	26687243
chromosome01_19	1102	3	tat	10	9213860	9213889	26687243
chromosome01_19	1103	3	atg	10	9253579	9253608	26687243
chromosome01_19	1104	3	tgc	6	9327804	9327821	26687243
chromosome01_19	1105	3	cgg	6	9328192	9328209	26687243
chromosome01_19	1106	3	cgc	6	9350742	9350759	26687243
chromosome01_19	1107	3	ttc	6	9360793	9360810	26687243
chromosome01_19	1108	3	cgg	6	9398306	9398323	26687243
chromosome01_19	1109	3	gcg	6	9431085	9431102	26687243
chromosome01_19	1110	3	cgg	6	9442615	9442632	26687243
chromosome01_19	1111	3	gcg	7	9574555	9574575	26687243
chromosome01_19	1112	3	cgc	6	9655827	9655844	26687243
chromosome01_19	1113	3	cgg	6	9669669	9669686	26687243
chromosome01_19	1114	3	ggc	6	9700915	9700932	26687243
chromosome01_19	1115	3	cgg	6	9735442	9735459	26687243
chromosome01_19	1116	3	gcg	6	9736653	9736670	26687243
chromosome01_19	1117	3	gtt	16	9773046	9773093	26687243
chromosome01_19	1118	3	ata	24	9827574	9827645	26687243
chromosome01_19	1119	3	gcg	6	9832220	9832237	26687243
chromosome01_19	1120	3	tta	23	9839078	9839146	26687243
chromosome01_19	1121	3	ttc	7	9839147	9839167	26687243
chromosome01_19	1122	3	cga	6	9868574	9868591	26687243
chromosome01_19	1123	3	cgg	6	9913594	9913611	26687243
chromosome01_19	1124	3	aat	6	9921459	9921476	26687243
chromosome01_19	1125	3	cgc	6	9966348	9966365	26687243
chromosome01_19	1126	3	cgg	8	9966785	9966808	26687243
chromosome01_19	1127	3	ccg	6	10004699	10004716	26687243
chromosome01_19	1128	3	aag	6	10005938	10005955	26687243
chromosome01_19	1129	3	gga	6	10097863	10097880	26687243
chromosome01_19	1130	3	cgc	7	10147274	10147294	26687243
chromosome01_19	1131	3	cgg	6	10147594	10147611	26687243
chromosome01_19	1132	3	gat	6	10153997	10154014	26687243
chromosome01_19	1133	3	cgc	6	10165993	10166010	26687243
chromosome01_19	1134	3	gcg	9	10177512	10177538	26687243
chromosome01_19	1135	3	tgc	6	10184077	10184094	26687243
chromosome01_19	1136	3	gag	6	10184941	10184958	26687243
chromosome01_19	1137	3	cgc	6	10208331	10208348	26687243
chromosome01_19	1138	3	acc	9	10259589	10259615	26687243
chromosome01_19	1139	3	cgt	6	10273981	10273998	26687243
chromosome01_19	1140	3	cct	6	10332923	10332940	26687243
chromosome01_19	1141	3	gag	6	10359283	10359300	26687243
chromosome01_19	1142	3	cgg	7	10366709	10366729	26687243
chromosome01_19	1143	3	gga	6	10411249	10411266	26687243
chromosome01_19	1144	3	gta	8	10415581	10415604	26687243
chromosome01_19	1145	3	gac	7	10424827	10424847	26687243
chromosome01_19	1146	3	ggc	6	10459366	10459383	26687243
chromosome01_19	1147	3	gca	6	10533203	10533220	26687243
chromosome01_19	1148	3	att	25	10549351	10549425	26687243
chromosome01_19	1149	3	cgg	6	10593365	10593382	26687243
chromosome01_19	1150	3	ctg	7	10598564	10598584	26687243
chromosome01_19	1151	3	gcc	6	10601931	10601948	26687243
chromosome01_19	1152	3	gca	6	10652102	10652119	26687243
chromosome01_19	1153	3	gct	6	10682529	10682546	26687243
chromosome01_19	1154	3	cgg	7	10707578	10707598	26687243
chromosome01_19	1155	3	ggt	6	10750775	10750792	26687243
chromosome01_19	1156	3	cat	7	10763358	10763378	26687243
chromosome01_19	1157	3	gga	6	10764577	10764594	26687243
chromosome01_19	1158	3	cat	7	10781204	10781224	26687243
chromosome01_19	1159	3	ggc	6	10807302	10807319	26687243
chromosome01_19	1160	3	gga	8	10822342	10822365	26687243
chromosome01_19	1161	3	gcg	6	10824218	10824235	26687243
chromosome01_19	1162	3	tcc	10	10839024	10839053	26687243
chromosome01_19	1163	3	ctt	7	10839053	10839073	26687243
chromosome01_19	1164	3	ggc	7	10887795	10887815	26687243
chromosome01_19	1165	3	tct	10	10975647	10975676	26687243
chromosome01_19	1166	3	cct	7	11004131	11004151	26687243
chromosome01_19	1167	3	gca	6	11094660	11094677	26687243
chromosome01_19	1168	3	ctg	6	11115235	11115252	26687243
chromosome01_19	1169	3	cgg	7	11181349	11181369	26687243
chromosome01_19	1170	3	tat	6	11193845	11193862	26687243
chromosome01_19	1171	3	agc	6	11235820	11235837	26687243
chromosome01_19	1172	3	gcc	9	11402347	11402373	26687243
chromosome01_19	1173	3	tta	6	11489703	11489720	26687243
chromosome01_19	1174	3	cgc	6	11505199	11505216	26687243
chromosome01_19	1175	3	gcc	7	11558956	11558976	26687243
chromosome01_19	1176	3	cgt	6	11593762	11593779	26687243
chromosome01_19	1177	3	ccg	6	11608514	11608531	26687243
chromosome01_19	1178	3	tcc	7	11608612	11608632	26687243
chromosome01_19	1179	3	agc	6	11612093	11612110	26687243
chromosome01_19	1180	3	cgg	6	11700878	11700895	26687243
chromosome01_19	1181	3	gga	10	11737839	11737868	26687243
chromosome01_19	1182	3	gct	7	11738186	11738206	26687243
chromosome01_19	1183	3	ggc	6	11776880	11776897	26687243
chromosome01_19	1184	3	cca	6	11993651	11993668	26687243
chromosome01_19	1185	3	cgg	6	12114674	12114691	26687243
chromosome01_19	1186	3	cgg	6	12124456	12124473	26687243
chromosome01_19	1187	3	cgc	7	12196797	12196817	26687243
chromosome01_19	1188	3	gac	8	12214675	12214698	26687243
chromosome01_19	1189	3	gtg	7	12236903	12236923	26687243
chromosome01_19	1190	3	cgg	6	12238012	12238029	26687243
chromosome01_19	1191	3	cgg	6	12335471	12335488	26687243
chromosome01_19	1192	3	tta	20	12398710	12398769	26687243
chromosome01_19	1193	3	ctc	6	12472996	12473013	26687243
chromosome01_19	1194	3	gag	6	12504709	12504726	26687243
chromosome01_19	1195	3	ggc	7	12617674	12617694	26687243
chromosome01_19	1196	3	gga	6	12629910	12629927	26687243
chromosome01_19	1197	3	gcg	7	12674844	12674864	26687243
chromosome01_19	1198	3	gag	6	12700359	12700376	26687243
chromosome01_19	1199	3	gca	6	12723797	12723814	26687243
chromosome01_19	1200	3	tcc	6	12926418	12926435	26687243
chromosome01_19	1201	3	gcg	6	12929881	12929898	26687243
chromosome01_19	1202	3	ccg	7	12953723	12953743	26687243
chromosome01_19	1203	3	gtg	6	12968523	12968540	26687243
chromosome01_19	1204	3	gcg	6	12973281	12973298	26687243
chromosome01_19	1205	3	gag	7	13003561	13003581	26687243
chromosome01_19	1206	3	gct	6	13021742	13021759	26687243
chromosome01_19	1207	3	agc	6	13083877	13083894	26687243
chromosome01_19	1208	3	ccg	6	13126258	13126275	26687243
chromosome01_19	1209	3	gga	6	13132691	13132708	26687243
chromosome01_19	1210	3	gga	6	13152481	13152498	26687243
chromosome01_19	1211	3	gga	7	13190025	13190045	26687243
chromosome01_19	1212	3	gcg	6	13200776	13200793	26687243
chromosome01_19	1213	3	ggc	7	13213504	13213524	26687243
chromosome01_19	1214	3	ata	6	13227961	13227978	26687243
chromosome01_19	1215	3	gcg	6	13266154	13266171	26687243
chromosome01_19	1216	3	gga	6	13266422	13266439	26687243
chromosome01_19	1217	3	gag	6	13266456	13266473	26687243
chromosome01_19	1218	3	taa	6	13271542	13271559	26687243
chromosome01_19	1219	3	gac	7	13354487	13354507	26687243
chromosome01_19	1220	3	gac	7	13361592	13361612	26687243
chromosome01_19	1221	3	ata	22	13423279	13423344	26687243
chromosome01_19	1222	3	ccg	6	13442956	13442973	26687243
chromosome01_19	1223	3	ctg	6	13472185	13472202	26687243
chromosome01_19	1224	3	gcc	6	13536576	13536593	26687243
chromosome01_19	1225	3	gcc	6	13570811	13570828	26687243
chromosome01_19	1226	3	gag	7	13583350	13583370	26687243
chromosome01_19	1227	3	ccg	6	13588307	13588324	26687243
chromosome01_19	1228	3	ggc	6	13588449	13588466	26687243
chromosome01_19	1229	3	gcc	6	13588720	13588737	26687243
chromosome01_19	1230	3	cgg	6	13603269	13603286	26687243
chromosome01_19	1231	3	gat	6	13626996	13627013	26687243
chromosome01_19	1232	3	cgg	6	13632860	13632877	26687243
chromosome01_19	1233	3	gag	9	13645474	13645500	26687243
chromosome01_19	1234	3	cct	8	13673275	13673298	26687243
chromosome01_19	1235	3	aag	8	13697614	13697637	26687243
chromosome01_19	1236	3	aag	18	13697641	13697694	26687243
chromosome01_19	1237	3	gaa	8	13697722	13697745	26687243
chromosome01_19	1238	3	ttc	6	13776221	13776238	26687243
chromosome01_19	1239	3	gcc	7	13782891	13782911	26687243
chromosome01_19	1240	3	gcc	8	13895637	13895660	26687243
chromosome01_19	1241	3	gcc	6	13924540	13924557	26687243
chromosome01_19	1242	3	cgg	6	13931464	13931481	26687243
chromosome01_19	1243	3	ggt	7	13931779	13931799	26687243
chromosome01_19	1244	3	tgc	8	13937311	13937334	26687243
chromosome01_19	1245	3	tac	17	13983661	13983711	26687243
chromosome01_19	1246	3	cca	6	14014303	14014320	26687243
chromosome01_19	1247	3	aag	7	14056162	14056182	26687243
chromosome01_19	1248	3	aag	11	14056257	14056289	26687243
chromosome01_19	1249	3	ggc	6	14073570	14073587	26687243
chromosome01_19	1250	3	ggc	6	14089163	14089180	26687243
chromosome01_19	1251	3	ccg	6	14143265	14143282	26687243
chromosome01_19	1252	3	acc	7	14162523	14162543	26687243
chromosome01_19	1253	3	cgg	7	14162760	14162780	26687243
chromosome01_19	1254	3	cca	6	14200871	14200888	26687243
chromosome01_19	1255	3	tcc	7	14213484	14213504	26687243
chromosome01_19	1256	3	gcc	6	14235863	14235880	26687243
chromosome01_19	1257	3	gct	6	14257955	14257972	26687243
chromosome01_19	1258	3	ggc	8	14282048	14282071	26687243
chromosome01_19	1259	3	ccg	6	14343790	14343807	26687243
chromosome01_19	1260	3	ggc	7	14344350	14344370	26687243
chromosome01_19	1261	3	act	20	14447901	14447960	26687243
chromosome01_19	1262	3	gcg	7	14468135	14468155	26687243
chromosome01_19	1263	3	cct	7	14479379	14479399	26687243
chromosome01_19	1264	3	gcg	6	14501192	14501209	26687243
chromosome01_19	1265	3	ccg	6	14532564	14532581	26687243
chromosome01_19	1266	3	ggt	7	14549805	14549825	26687243
chromosome01_19	1267	3	cgg	6	14591808	14591825	26687243
chromosome01_19	1268	3	aag	6	14606200	14606217	26687243
chromosome01_19	1269	3	aag	6	14787236	14787253	26687243
chromosome01_19	1270	3	cgg	7	14845858	14845878	26687243
chromosome01_19	1271	3	caa	6	14882615	14882632	26687243
chromosome01_19	1272	3	gac	6	14922370	14922387	26687243
chromosome01_19	1273	3	ata	33	14950510	14950608	26687243
chromosome01_19	1274	3	gta	6	15055847	15055864	26687243
chromosome01_19	1275	3	agg	7	15126073	15126093	26687243
chromosome01_19	1276	3	ctc	8	15194288	15194311	26687243
chromosome01_19	1277	3	ata	38	15196555	15196668	26687243
chromosome01_19	1278	3	gcc	6	15275457	15275474	26687243
chromosome01_19	1279	3	taa	6	15319109	15319126	26687243
chromosome01_19	1280	3	cct	6	15343497	15343514	26687243
chromosome01_19	1281	3	cgg	7	15370557	15370577	26687243
chromosome01_19	1282	3	ccg	6	15384167	15384184	26687243
chromosome01_19	1283	3	gcc	7	15426204	15426224	26687243
chromosome01_19	1284	3	cct	8	15448597	15448620	26687243
chromosome01_19	1285	3	cct	7	15549889	15549909	26687243
chromosome01_19	1286	3	ggt	7	15587113	15587133	26687243
chromosome01_19	1287	3	tac	12	15682035	15682070	26687243
chromosome01_19	1288	3	gcg	6	15685068	15685085	26687243
chromosome01_19	1289	3	cgg	7	15864346	15864366	26687243
chromosome01_19	1290	3	tat	26	15896376	15896453	26687243
chromosome01_19	1291	3	ggt	11	15907409	15907441	26687243
chromosome01_19	1292	3	gca	6	16030127	16030144	26687243
chromosome01_19	1293	3	ggc	9	16067812	16067838	26687243
chromosome01_19	1294	3	gga	6	16078293	16078310	26687243
chromosome01_19	1295	3	gga	12	16170148	16170183	26687243
chromosome01_19	1296	3	ggt	7	16175871	16175891	26687243
chromosome01_19	1297	3	gat	8	16176254	16176277	26687243
chromosome01_19	1298	3	tgt	6	16189166	16189183	26687243
chromosome01_19	1299	3	tcc	6	16339150	16339167	26687243
chromosome01_19	1300	3	gcg	8	16387289	16387312	26687243
chromosome01_19	1301	3	gga	6	16387692	16387709	26687243
chromosome01_19	1302	3	cgc	8	16454822	16454845	26687243
chromosome01_19	1303	3	gcg	6	16534050	16534067	26687243
chromosome01_19	1304	3	cgc	6	16581537	16581554	26687243
chromosome01_19	1305	3	gcg	6	16630911	16630928	26687243
chromosome01_19	1306	3	ccg	8	16637105	16637128	26687243
chromosome01_19	1307	3	aga	9	16650572	16650598	26687243
chromosome01_19	1308	3	ggc	6	16690901	16690918	26687243
chromosome01_19	1309	3	ggc	7	16768566	16768586	26687243
chromosome01_19	1310	3	aag	6	16829345	16829362	26687243
chromosome01_19	1311	3	acg	6	16883273	16883290	26687243
chromosome01_19	1312	3	gcg	6	16910880	16910897	26687243
chromosome01_19	1313	3	gcc	7	17027548	17027568	26687243
chromosome01_19	1314	3	ttg	6	17204115	17204132	26687243
chromosome01_19	1315	3	cag	6	17210998	17211015	26687243
chromosome01_19	1316	3	cgc	7	17278299	17278319	26687243
chromosome01_19	1317	3	agg	6	17282345	17282362	26687243
chromosome01_19	1318	3	ggt	6	17282361	17282378	26687243
chromosome01_19	1319	3	gga	9	17288490	17288516	26687243
chromosome01_19	1320	3	cgg	6	17303757	17303774	26687243
chromosome01_19	1321	3	agg	6	17331617	17331634	26687243
chromosome01_19	1322	3	gga	6	17397889	17397906	26687243
chromosome01_19	1323	3	ggc	7	17404266	17404286	26687243
chromosome01_19	1324	3	cct	12	17414233	17414268	26687243
chromosome01_19	1325	3	ata	24	17422175	17422246	26687243
chromosome01_19	1326	3	cct	9	17423514	17423540	26687243
chromosome01_19	1327	3	gtc	7	17479908	17479928	26687243
chromosome01_19	1328	3	ccg	6	17487520	17487537	26687243
chromosome01_19	1329	3	cgc	7	17511037	17511057	26687243
chromosome01_19	1330	3	gct	6	17534955	17534972	26687243
chromosome01_19	1331	3	cgc	7	17552075	17552095	26687243
chromosome01_19	1332	3	gcc	7	17562337	17562357	26687243
chromosome01_19	1333	3	ccg	6	17571414	17571431	26687243
chromosome01_19	1334	3	att	8	17619731	17619754	26687243
chromosome01_19	1335	3	ctc	7	17763138	17763158	26687243
chromosome01_19	1336	3	cct	8	17938098	17938121	26687243
chromosome01_19	1337	3	act	8	18049700	18049723	26687243
chromosome01_19	1338	3	gtg	6	18063843	18063860	26687243
chromosome01_19	1339	3	ccg	6	18079813	18079830	26687243
chromosome01_19	1340	3	gcc	6	18153257	18153274	26687243
chromosome01_19	1341	3	gcg	7	18171403	18171423	26687243
chromosome01_19	1342	3	gtg	6	18189950	18189967	26687243
chromosome01_19	1343	3	cgc	7	18210737	18210757	26687243
chromosome01_19	1344	3	gac	6	18211201	18211218	26687243
chromosome01_19	1345	3	gcc	6	18233804	18233821	26687243
chromosome01_19	1346	3	gcg	6	18234536	18234553	26687243
chromosome01_19	1347	3	gcg	6	18244595	18244612	26687243
chromosome01_19	1348	3	gtc	8	18250194	18250217	26687243
chromosome01_19	1349	3	gga	7	18280189	18280209	26687243
chromosome01_19	1350	3	cgg	7	18280422	18280442	26687243
chromosome01_19	1351	3	gcg	6	18302228	18302245	26687243
chromosome01_19	1352	3	cgg	7	18363192	18363212	26687243
chromosome01_19	1353	3	gcg	6	18453292	18453309	26687243
chromosome01_19	1354	3	gac	8	18461006	18461029	26687243
chromosome01_19	1355	3	gag	6	18513335	18513352	26687243
chromosome01_19	1356	3	gtg	6	18517845	18517862	26687243
chromosome01_19	1357	3	ctc	11	18561726	18561758	26687243
chromosome01_19	1358	3	cgt	6	18626762	18626779	26687243
chromosome01_19	1359	3	gcg	10	18695330	18695359	26687243
chromosome01_19	1360	3	cgg	6	18812832	18812849	26687243
chromosome01_19	1361	3	cgg	6	18819184	18819201	26687243
chromosome01_19	1362	3	cct	6	18844534	18844551	26687243
chromosome01_19	1363	3	cgc	7	18853948	18853968	26687243
chromosome01_19	1364	3	cgg	7	18895994	18896014	26687243
chromosome01_19	1365	3	ccg	6	18908645	18908662	26687243
chromosome01_19	1366	3	ccg	6	18921780	18921797	26687243
chromosome01_19	1367	3	cgc	6	19027573	19027590	26687243
chromosome01_19	1368	3	cgc	6	19048201	19048218	26687243
chromosome01_19	1369	3	gga	7	19074990	19075010	26687243
chromosome01_19	1370	3	gag	6	19122091	19122108	26687243
chromosome01_19	1371	3	ggc	6	19129069	19129086	26687243
chromosome01_19	1372	3	ccg	6	19243084	19243101	26687243
chromosome01_19	1373	3	gcg	6	19360300	19360317	26687243
chromosome01_19	1374	3	ttg	48	19386176	19386319	26687243
chromosome01_19	1375	3	tta	20	19386320	19386379	26687243
chromosome01_19	1376	3	ggc	7	19392957	19392977	26687243
chromosome01_19	1377	3	tgc	6	19537599	19537616	26687243
chromosome01_19	1378	3	ggc	6	19657260	19657277	26687243
chromosome01_19	1379	3	aat	17	19683814	19683864	26687243
chromosome01_19	1380	3	gcg	6	19732432	19732449	26687243
chromosome01_19	1381	3	ggc	6	19871791	19871808	26687243
chromosome01_19	1382	3	gag	6	19876287	19876304	26687243
chromosome01_19	1383	3	cgg	6	19956012	19956029	26687243
chromosome01_19	1384	3	gaa	6	20071752	20071769	26687243
chromosome01_19	1385	3	caa	6	20169049	20169066	26687243
chromosome01_19	1386	3	ccg	6	20224599	20224616	26687243
chromosome01_19	1387	3	gag	6	20225175	20225192	26687243
chromosome01_19	1388	3	gga	6	20268636	20268653	26687243
chromosome01_19	1389	3	ggt	7	20268654	20268674	26687243
chromosome01_19	1390	3	cgg	8	20268935	20268958	26687243
chromosome01_19	1391	3	acg	6	20269132	20269149	26687243
chromosome01_19	1392	3	ggt	7	20290895	20290915	26687243
chromosome01_19	1393	3	gag	7	20401487	20401507	26687243
chromosome01_19	1394	3	ttc	8	20421084	20421107	26687243
chromosome01_19	1395	3	tac	12	20427009	20427044	26687243
chromosome01_19	1396	3	tcc	7	20486692	20486712	26687243
chromosome01_19	1397	3	gcc	6	20488848	20488865	26687243
chromosome01_19	1398	3	gcc	7	20489248	20489268	26687243
chromosome01_19	1399	3	ctg	6	20498882	20498899	26687243
chromosome01_19	1400	3	cct	10	20548308	20548337	26687243
chromosome01_19	1401	3	ctg	6	20552222	20552239	26687243
chromosome01_19	1402	3	ctg	6	20552300	20552317	26687243
chromosome01_19	1403	3	ggc	8	20601857	20601880	26687243
chromosome01_19	1404	3	gct	9	20606109	20606135	26687243
chromosome01_19	1405	3	cca	7	20634106	20634126	26687243
chromosome01_19	1406	3	tta	11	20682031	20682063	26687243
chromosome01_19	1407	3	ccg	6	20683782	20683799	26687243
chromosome01_19	1408	3	gaa	6	20747171	20747188	26687243
chromosome01_19	1409	3	gcg	6	20857187	20857204	26687243
chromosome01_19	1410	3	cgg	7	20857526	20857546	26687243
chromosome01_19	1411	3	gcg	6	20859041	20859058	26687243
chromosome01_19	1412	3	tcc	6	20906732	20906749	26687243
chromosome01_19	1413	3	ggc	6	20914649	20914666	26687243
chromosome01_19	1414	3	gta	8	20944753	20944776	26687243
chromosome01_19	1415	3	gtc	7	20945099	20945119	26687243
chromosome01_19	1416	3	ccg	6	20974819	20974836	26687243
chromosome01_19	1417	3	cgc	6	20975331	20975348	26687243
chromosome01_19	1418	3	gtg	6	20992306	20992323	26687243
chromosome01_19	1419	3	gcg	6	21033847	21033864	26687243
chromosome01_19	1420	3	tgc	6	21050763	21050780	26687243
chromosome01_19	1421	3	cgg	6	21061407	21061424	26687243
chromosome01_19	1422	3	ggt	6	21080017	21080034	26687243
chromosome01_19	1423	3	gca	7	21159729	21159749	26687243
chromosome01_19	1424	3	cca	6	21193968	21193985	26687243
chromosome01_19	1425	3	tcc	7	21227414	21227434	26687243
chromosome01_19	1426	3	cgg	7	21234903	21234923	26687243
chromosome01_19	1427	3	gtc	6	21291328	21291345	26687243
chromosome01_19	1428	3	gcg	6	21321429	21321446	26687243
chromosome01_19	1429	3	ctc	6	21348824	21348841	26687243
chromosome01_19	1430	3	ttc	15	21403046	21403090	26687243
chromosome01_19	1431	3	gcc	6	21410995	21411012	26687243
chromosome01_19	1432	3	ggc	7	21504699	21504719	26687243
chromosome01_19	1433	3	ggc	6	21515667	21515684	26687243
chromosome01_19	1434	3	cct	6	21625327	21625344	26687243
chromosome01_19	1435	3	agc	7	21625409	21625429	26687243
chromosome01_19	1436	3	gcc	6	21633270	21633287	26687243
chromosome01_19	1437	3	ggc	7	21676892	21676912	26687243
chromosome01_19	1438	3	aga	15	21679523	21679567	26687243
chromosome01_19	1439	3	cca	6	21705275	21705292	26687243
chromosome01_19	1440	3	agg	6	21738850	21738867	26687243
chromosome01_19	1441	3	cga	6	21740311	21740328	26687243
chromosome01_19	1442	3	ctc	9	21747870	21747896	26687243
chromosome01_19	1443	3	cgc	6	21773254	21773271	26687243
chromosome01_19	1444	3	ccg	6	21800007	21800024	26687243
chromosome01_19	1445	3	cgg	7	21824075	21824095	26687243
chromosome01_19	1446	3	tcg	6	21878157	21878174	26687243
chromosome01_19	1447	3	gcg	6	21913331	21913348	26687243
chromosome01_19	1448	3	cgc	8	21919222	21919245	26687243
chromosome01_19	1449	3	gtg	6	21942673	21942690	26687243
chromosome01_19	1450	3	cgg	6	21970909	21970926	26687243
chromosome01_19	1451	3	ccg	6	22022617	22022634	26687243
chromosome01_19	1452	3	ggc	7	22022801	22022821	26687243
chromosome01_19	1453	3	gtg	7	22034989	22035009	26687243
chromosome01_19	1454	3	caa	19	22066406	22066462	26687243
chromosome01_19	1455	3	gcg	6	22070599	22070616	26687243
chromosome01_19	1456	3	aag	6	22141533	22141550	26687243
chromosome01_19	1457	3	tca	6	22165318	22165335	26687243
chromosome01_19	1458	3	tta	59	22177793	22177969	26687243
chromosome01_19	1459	3	cgc	8	22181242	22181265	26687243
chromosome01_19	1460	3	gag	7	22181290	22181310	26687243
chromosome01_19	1461	3	gct	7	22301672	22301692	26687243
chromosome01_19	1462	3	ccg	6	22322636	22322653	26687243
chromosome01_19	1463	3	cgc	6	22334474	22334491	26687243
chromosome01_19	1464	3	gta	7	22340240	22340260	26687243
chromosome01_19	1465	3	gga	6	22342936	22342953	26687243
chromosome01_19	1466	3	tgc	6	22361007	22361024	26687243
chromosome01_19	1467	3	gtg	6	22361216	22361233	26687243
chromosome01_19	1468	3	cgg	6	22519840	22519857	26687243
chromosome01_19	1469	3	tca	13	22534824	22534862	26687243
chromosome01_19	1470	3	gac	6	22559427	22559444	26687243
chromosome01_19	1471	3	cca	7	22563140	22563160	26687243
chromosome01_19	1472	3	gcg	6	22610250	22610267	26687243
chromosome01_19	1473	3	tgc	6	22610857	22610874	26687243
chromosome01_19	1474	3	agc	6	22807197	22807214	26687243
chromosome01_19	1475	3	gca	6	22850610	22850627	26687243
chromosome01_19	1476	3	tgc	6	22864886	22864903	26687243
chromosome01_19	1477	3	tct	6	22910634	22910651	26687243
chromosome01_19	1478	3	ggc	9	22925040	22925066	26687243
chromosome01_19	1479	3	tgc	7	23032426	23032446	26687243
chromosome01_19	1480	3	tgc	7	23032492	23032512	26687243
chromosome01_19	1481	3	gcg	7	23035010	23035030	26687243
chromosome01_19	1482	3	gcg	6	23045609	23045626	26687243
chromosome01_19	1483	3	gcg	6	23111250	23111267	26687243
chromosome01_19	1484	3	cct	7	23143421	23143441	26687243
chromosome01_19	1485	3	gcc	6	23188364	23188381	26687243
chromosome01_19	1486	3	cgg	7	23188682	23188702	26687243
chromosome01_19	1487	3	gga	6	23212591	23212608	26687243
chromosome01_19	1488	3	cgc	6	23334906	23334923	26687243
chromosome01_19	1489	3	gcc	6	23440807	23440824	26687243
chromosome01_19	1490	3	ggc	6	23441499	23441516	26687243
chromosome01_19	1491	3	ctt	10	23447781	23447810	26687243
chromosome01_19	1492	3	gca	7	23471197	23471217	26687243
chromosome01_19	1493	3	ggc	6	23478067	23478084	26687243
chromosome01_19	1494	3	cct	6	23499790	23499807	26687243
chromosome01_19	1495	3	ccg	6	23502105	23502122	26687243
chromosome01_19	1496	3	cgc	6	23504052	23504069	26687243
chromosome01_19	1497	3	cgc	7	23504120	23504140	26687243
chromosome01_19	1498	3	cgc	7	23504241	23504261	26687243
chromosome01_19	1499	3	cgc	6	23565651	23565668	26687243
chromosome01_19	1500	3	cct	7	23691416	23691436	26687243
chromosome01_19	1501	3	gta	6	23698402	23698419	26687243
chromosome01_19	1502	3	ggc	6	23726537	23726554	26687243
chromosome01_19	1503	3	ggc	7	23746171	23746191	26687243
chromosome01_19	1504	3	cgg	7	23749316	23749336	26687243
chromosome01_19	1505	3	gcc	6	23764465	23764482	26687243
chromosome01_19	1506	3	ggc	7	23779825	23779845	26687243
chromosome01_19	1507	3	cgc	7	23809170	23809190	26687243
chromosome01_19	1508	3	ggc	7	23861079	23861099	26687243
chromosome01_19	1509	3	ggc	6	23861382	23861399	26687243
chromosome01_19	1510	3	cgg	7	23865425	23865445	26687243
chromosome01_19	1511	3	gca	6	23866548	23866565	26687243
chromosome01_19	1512	3	ggt	7	23874575	23874595	26687243
chromosome01_19	1513	3	gcg	6	23894938	23894955	26687243
chromosome01_19	1514	3	acc	6	23906498	23906515	26687243
chromosome01_19	1515	3	tct	8	23921518	23921541	26687243
chromosome01_19	1516	3	cgc	8	23935627	23935650	26687243
chromosome01_19	1517	3	cct	6	23941653	23941670	26687243
chromosome01_19	1518	3	gcg	8	23946971	23946994	26687243
chromosome01_19	1519	3	cgc	6	24087448	24087465	26687243
chromosome01_19	1520	3	tta	33	24133573	24133671	26687243
chromosome01_19	1521	3	gcg	6	24140151	24140168	26687243
chromosome01_19	1522	3	gag	6	24177178	24177195	26687243
chromosome01_19	1523	3	cat	6	24203943	24203960	26687243
chromosome01_19	1524	3	ata	22	24206532	24206597	26687243
chromosome01_19	1525	3	ata	7	24206597	24206617	26687243
chromosome01_19	1526	3	cct	7	24235610	24235630	26687243
chromosome01_19	1527	3	caa	7	24235662	24235682	26687243
chromosome01_19	1528	3	ctc	7	24237984	24238004	26687243
chromosome01_19	1529	3	cct	8	24351810	24351833	26687243
chromosome01_19	1530	3	gcg	9	24362132	24362158	26687243
chromosome01_19	1531	3	cct	8	24386945	24386968	26687243
chromosome01_19	1532	3	gcg	7	24416360	24416380	26687243
chromosome01_19	1533	3	gga	7	24523686	24523706	26687243
chromosome01_19	1534	3	gcg	7	24547358	24547378	26687243
chromosome01_19	1535	3	ggc	6	24562379	24562396	26687243
chromosome01_19	1536	3	cca	6	24568192	24568209	26687243
chromosome01_19	1537	3	gat	6	24592389	24592406	26687243
chromosome01_19	1538	3	cgc	6	24601619	24601636	26687243
chromosome01_19	1539	3	aat	40	24602721	24602840	26687243
chromosome01_19	1540	3	gag	6	24722328	24722345	26687243
chromosome01_19	1541	3	ccg	8	24730678	24730701	26687243
chromosome01_19	1542	3	cgc	6	24803053	24803070	26687243
chromosome01_19	1543	3	cca	6	24809144	24809161	26687243
chromosome01_19	1544	3	ctg	7	24827969	24827989	26687243
chromosome01_19	1545	3	cgg	6	24828691	24828708	26687243
chromosome01_19	1546	3	ccg	8	24898506	24898529	26687243
chromosome01_19	1547	3	acc	6	24905457	24905474	26687243
chromosome01_19	1548	3	cgc	6	24905519	24905536	26687243
chromosome01_19	1549	3	cgc	7	24912519	24912539	26687243
chromosome01_19	1550	3	ggc	6	24928295	24928312	26687243
chromosome01_19	1551	3	cca	6	24929258	24929275	26687243
chromosome01_19	1552	3	ctt	8	24932352	24932375	26687243
chromosome01_19	1553	3	cgc	6	24949470	24949487	26687243
chromosome01_19	1554	3	gga	9	24963320	24963346	26687243
chromosome01_19	1555	3	gaa	6	24973498	24973515	26687243
chromosome01_19	1556	3	tcg	8	25006995	25007018	26687243
chromosome01_19	1557	3	gag	6	25017392	25017409	26687243
chromosome01_19	1558	3	cgc	6	25056115	25056132	26687243
chromosome01_19	1559	3	cga	6	25080610	25080627	26687243
chromosome01_19	1560	3	ggc	6	25088996	25089013	26687243
chromosome01_19	1561	3	ccg	6	25090119	25090136	26687243
chromosome01_19	1562	3	gcc	7	25107486	25107506	26687243
chromosome01_19	1563	3	gcg	6	25108093	25108110	26687243
chromosome01_19	1564	3	tct	11	25115699	25115731	26687243
chromosome01_19	1565	3	aat	6	25122183	25122200	26687243
chromosome01_19	1566	3	ccg	6	25123393	25123410	26687243
chromosome01_19	1567	3	cat	6	25133507	25133524	26687243
chromosome01_19	1568	3	ctg	12	25134430	25134465	26687243
chromosome01_19	1569	3	ggt	6	25138397	25138414	26687243
chromosome01_19	1570	3	agg	6	25231611	25231628	26687243
chromosome01_19	1571	3	gcc	7	25252184	25252204	26687243
chromosome01_19	1572	3	gcg	7	25275137	25275157	26687243
chromosome01_19	1573	3	cgg	6	25371753	25371770	26687243
chromosome01_19	1574	3	gcg	6	25385482	25385499	26687243
chromosome01_19	1575	3	tat	6	25402313	25402330	26687243
chromosome01_19	1576	3	cgc	7	25420359	25420379	26687243
chromosome01_19	1577	3	gcc	6	25435602	25435619	26687243
chromosome01_19	1578	3	cgc	8	25435935	25435958	26687243
chromosome01_19	1579	3	ggc	7	25436821	25436841	26687243
chromosome01_19	1580	3	ccg	7	25466889	25466909	26687243
chromosome01_19	1581	3	ccg	7	25481510	25481530	26687243
chromosome01_19	1582	3	cgg	6	25517935	25517952	26687243
chromosome01_19	1583	3	cgc	6	25520475	25520492	26687243
chromosome01_19	1584	3	gcc	6	25525608	25525625	26687243
chromosome01_19	1585	3	ccg	7	25556594	25556614	26687243
chromosome01_19	1586	3	gcg	6	25570168	25570185	26687243
chromosome01_19	1587	3	cgt	6	25582999	25583016	26687243
chromosome01_19	1588	3	cca	6	25603853	25603870	26687243
chromosome01_19	1589	3	cga	6	25638435	25638452	26687243
chromosome01_19	1590	3	ccg	7	25638580	25638600	26687243
chromosome01_19	1591	3	gga	7	25642022	25642042	26687243
chromosome01_19	1592	3	ggc	6	25653795	25653812	26687243
chromosome01_19	1593	3	ccg	7	25654449	25654469	26687243
chromosome01_19	1594	3	cgc	6	25654549	25654566	26687243
chromosome01_19	1595	3	gcg	6	25674691	25674708	26687243
chromosome01_19	1596	3	tta	23	25705015	25705083	26687243
chromosome01_19	1597	3	ggt	6	25722223	25722240	26687243
chromosome01_19	1598	3	cga	6	25751489	25751506	26687243
chromosome01_19	1599	3	cgg	6	25788421	25788438	26687243
chromosome01_19	1600	3	cgc	6	25790827	25790844	26687243
chromosome01_19	1601	3	gtg	6	25809459	25809476	26687243
chromosome01_19	1602	3	tgc	6	25811079	25811096	26687243
chromosome01_19	1603	3	ccg	6	25831313	25831330	26687243
chromosome01_19	1604	3	gcc	6	25832014	25832031	26687243
chromosome01_19	1605	3	gct	7	25835063	25835083	26687243
chromosome01_19	1606	3	gct	6	25835306	25835323	26687243
chromosome01_19	1607	3	ctg	8	25838450	25838473	26687243
chromosome01_19	1608	3	cac	8	25870392	25870415	26687243
chromosome01_19	1609	3	ggc	6	25887798	25887815	26687243
chromosome01_19	1610	3	ggt	8	25903913	25903936	26687243
chromosome01_19	1611	3	ctc	7	25942341	25942361	26687243
chromosome01_19	1612	3	cgc	7	25942475	25942495	26687243
chromosome01_19	1613	3	cgc	8	25948378	25948401	26687243
chromosome01_19	1614	3	tcg	8	25948539	25948562	26687243
chromosome01_19	1615	3	ggt	6	25949172	25949189	26687243
chromosome01_19	1616	3	ggc	6	25960836	25960853	26687243
chromosome01_19	1617	3	gcc	8	26132832	26132855	26687243
chromosome01_19	1618	3	ccg	6	26142105	26142122	26687243
chromosome01_19	1619	3	gcc	7	26152692	26152712	26687243
chromosome01_19	1620	3	cca	6	26157464	26157481	26687243
chromosome01_19	1621	3	ctc	6	26194503	26194520	26687243
chromosome01_19	1622	3	cca	7	26194651	26194671	26687243
chromosome01_19	1623	3	aat	9	26277671	26277697	26687243
chromosome01_19	1624	3	cgg	6	26285761	26285778	26687243
chromosome01_19	1625	3	aag	8	26316656	26316679	26687243
chromosome01_19	1626	3	ctg	9	26397166	26397192	26687243
chromosome01_19	1627	3	cga	7	26399274	26399294	26687243
chromosome01_19	1628	3	cca	6	26428314	26428331	26687243
chromosome01_19	1629	3	cag	6	26428439	26428456	26687243
chromosome01_19	1630	3	cac	6	26428775	26428792	26687243
chromosome01_19	1631	3	cag	7	26429147	26429167	26687243
chromosome01_19	1632	3	cgg	9	26440526	26440552	26687243
chromosome01_19	1633	3	gga	7	26440613	26440633	26687243
chromosome01_19	1634	3	gcc	6	26459874	26459891	26687243
chromosome01_19	1635	3	cgg	7	26460032	26460052	26687243
chromosome01_19	1636	3	gcc	7	26507664	26507684	26687243
chromosome01_19	1637	3	gcc	6	26508051	26508068	26687243
chromosome01_19	1638	3	gcg	6	26511985	26512002	26687243
chromosome01_19	1639	3	gat	7	26524967	26524987	26687243
chromosome01_19	1640	3	tcc	7	26535874	26535894	26687243
chromosome01_19	1641	3	cgg	7	26541992	26542012	26687243
chromosome01_19	1642	3	cgc	6	26549768	26549785	26687243
chromosome01_19	1643	3	gcc	7	26605063	26605083	26687243
chromosome01_19	1644	3	gca	6	26615860	26615877	26687243
chromosome01_19	1645	3	cgg	6	26617057	26617074	26687243
chromosome01_19	1646	3	ggt	8	26667730	26667753	26687243
chromosome01_19	1647	3	cgc	6	26667857	26667874	26687243
chromosome01_19	1648	3	gtc	8	26680926	26680949	26687243
chromosome01_19	1649	4	atag	37	171588	171735	26687243
chromosome01_19	1650	4	atag	5	248439	248458	26687243
chromosome01_19	1651	4	atag	6	347715	347738	26687243
chromosome01_19	1652	4	agat	11	362343	362386	26687243
chromosome01_19	1653	4	atct	5	444787	444806	26687243
chromosome01_19	1654	4	atta	5	562855	562874	26687243
chromosome01_19	1655	4	agat	5	706625	706644	26687243
chromosome01_19	1656	4	atag	6	867129	867152	26687243
chromosome01_19	1657	4	aaag	5	941329	941348	26687243
chromosome01_19	1658	4	atac	5	950534	950553	26687243
chromosome01_19	1659	4	tatg	7	1135008	1135035	26687243
chromosome01_19	1660	4	ctgc	6	3087539	3087562	26687243
chromosome01_19	1661	4	aact	5	3706119	3706138	26687243
chromosome01_19	1662	4	atct	5	3830040	3830059	26687243
chromosome01_19	1663	4	actg	5	3917279	3917298	26687243
chromosome01_19	1664	4	tatc	7	4392883	4392910	26687243
chromosome01_19	1665	4	cgtg	5	4651656	4651675	26687243
chromosome01_19	1666	4	catc	6	4651849	4651872	26687243
chromosome01_19	1667	4	tatc	5	4676253	4676272	26687243
chromosome01_19	1668	4	aaga	5	5014292	5014311	26687243
chromosome01_19	1669	4	gatt	5	5359429	5359448	26687243
chromosome01_19	1670	4	gatt	5	5639274	5639293	26687243
chromosome01_19	1671	4	ctat	7	5797810	5797837	26687243
chromosome01_19	1672	4	atag	9	5840227	5840262	26687243
chromosome01_19	1673	4	aatc	5	5845885	5845904	26687243
chromosome01_19	1674	4	tgca	5	5970966	5970985	26687243
chromosome01_19	1675	4	atgt	5	6017445	6017464	26687243
chromosome01_19	1676	4	tgag	5	6155013	6155032	26687243
chromosome01_19	1677	4	tccc	5	6435193	6435212	26687243
chromosome01_19	1678	4	atta	7	6453287	6453314	26687243
chromosome01_19	1679	4	accg	5	6475274	6475293	26687243
chromosome01_19	1680	4	ggat	5	6520663	6520682	26687243
chromosome01_19	1681	4	gata	6	6748771	6748794	26687243
chromosome01_19	1682	4	atta	5	6761271	6761290	26687243
chromosome01_19	1683	4	ttct	6	6963739	6963762	26687243
chromosome01_19	1684	4	agat	9	7233470	7233505	26687243
chromosome01_19	1685	4	gatg	8	7715937	7715968	26687243
chromosome01_19	1686	4	ccat	5	7910337	7910356	26687243
chromosome01_19	1687	4	ataa	6	8488506	8488529	26687243
chromosome01_19	1688	4	tatc	7	8641178	8641205	26687243
chromosome01_19	1689	4	ttaa	6	8926755	8926778	26687243
chromosome01_19	1690	4	taat	5	9156696	9156715	26687243
chromosome01_19	1691	4	atct	10	9182686	9182725	26687243
chromosome01_19	1692	4	ttga	5	9541019	9541038	26687243
chromosome01_19	1693	4	atag	5	9807017	9807036	26687243
chromosome01_19	1694	4	aaat	5	10170676	10170695	26687243
chromosome01_19	1695	4	ttta	9	10203662	10203697	26687243
chromosome01_19	1696	4	atcg	5	10254452	10254471	26687243
chromosome01_19	1697	4	atag	8	10262985	10263016	26687243
chromosome01_19	1698	4	agct	5	10782114	10782133	26687243
chromosome01_19	1699	4	cgca	5	10818662	10818681	26687243
chromosome01_19	1700	4	taca	5	10980150	10980169	26687243
chromosome01_19	1701	4	ccct	5	11039951	11039970	26687243
chromosome01_19	1702	4	gcca	5	11088623	11088642	26687243
chromosome01_19	1703	4	tatg	5	11630042	11630061	26687243
chromosome01_19	1704	4	tatg	7	11630064	11630091	26687243
chromosome01_19	1705	4	gagg	7	11767613	11767640	26687243
chromosome01_19	1706	4	gcat	5	11917434	11917453	26687243
chromosome01_19	1707	4	cata	6	12054893	12054916	26687243
chromosome01_19	1708	4	tatc	8	12115423	12115454	26687243
chromosome01_19	1709	4	ttct	5	12511221	12511240	26687243
chromosome01_19	1710	4	atag	5	12789431	12789450	26687243
chromosome01_19	1711	4	gctt	5	12990599	12990618	26687243
chromosome01_19	1712	4	gcac	6	13083548	13083571	26687243
chromosome01_19	1713	4	ctcg	5	13083722	13083741	26687243
chromosome01_19	1714	4	gaat	6	13110208	13110231	26687243
chromosome01_19	1715	4	gcac	5	13110947	13110966	26687243
chromosome01_19	1716	4	gatc	6	13113376	13113399	26687243
chromosome01_19	1717	4	taga	5	13119021	13119040	26687243
chromosome01_19	1718	4	atct	6	13302970	13302993	26687243
chromosome01_19	1719	4	aaat	6	13428317	13428340	26687243
chromosome01_19	1720	4	atag	9	13476367	13476402	26687243
chromosome01_19	1721	4	tcga	5	13493079	13493098	26687243
chromosome01_19	1722	4	tcga	5	13587472	13587491	26687243
chromosome01_19	1723	4	ggaa	6	13614132	13614155	26687243
chromosome01_19	1724	4	atag	13	13666136	13666187	26687243
chromosome01_19	1725	4	tcga	6	13678832	13678855	26687243
chromosome01_19	1726	4	tatc	5	13681575	13681594	26687243
chromosome01_19	1727	4	gata	15	14046908	14046967	26687243
chromosome01_19	1728	4	agcc	5	14257718	14257737	26687243
chromosome01_19	1729	4	ttat	5	15074750	15074769	26687243
chromosome01_19	1730	4	gcac	5	15235479	15235498	26687243
chromosome01_19	1731	4	atct	6	15307585	15307608	26687243
chromosome01_19	1732	4	tcac	5	15398462	15398481	26687243
chromosome01_19	1733	4	tatg	6	15489348	15489371	26687243
chromosome01_19	1734	4	atct	5	15534876	15534895	26687243
chromosome01_19	1735	4	taaa	5	15545289	15545308	26687243
chromosome01_19	1736	4	acag	6	15719506	15719529	26687243
chromosome01_19	1737	4	atcg	6	15831021	15831044	26687243
chromosome01_19	1738	4	aaag	5	16075882	16075901	26687243
chromosome01_19	1739	4	atag	5	16399218	16399237	26687243
chromosome01_19	1740	4	tgtt	6	16436012	16436035	26687243
chromosome01_19	1741	4	catc	6	16454628	16454651	26687243
chromosome01_19	1742	4	tatg	12	16479396	16479443	26687243
chromosome01_19	1743	4	tatg	10	16479532	16479571	26687243
chromosome01_19	1744	4	ttta	5	16501790	16501809	26687243
chromosome01_19	1745	4	gcga	5	16944463	16944482	26687243
chromosome01_19	1746	4	ttta	7	17050919	17050946	26687243
chromosome01_19	1747	4	gttg	5	17165171	17165190	26687243
chromosome01_19	1748	4	acgc	6	17365321	17365344	26687243
chromosome01_19	1749	4	aaga	6	17624851	17624874	26687243
chromosome01_19	1750	4	cctg	5	17657246	17657265	26687243
chromosome01_19	1751	4	gtcc	5	17761361	17761380	26687243
chromosome01_19	1752	4	gatc	5	17762145	17762164	26687243
chromosome01_19	1753	4	ggat	6	17763653	17763676	26687243
chromosome01_19	1754	4	atag	8	17808004	17808035	26687243
chromosome01_19	1755	4	gcac	6	18170857	18170880	26687243
chromosome01_19	1756	4	tcga	5	18359355	18359374	26687243
chromosome01_19	1757	4	tatc	5	18440339	18440358	26687243
chromosome01_19	1758	4	ttct	5	18636982	18637001	26687243
chromosome01_19	1759	4	gaaa	5	18767846	18767865	26687243
chromosome01_19	1760	4	gcat	5	19198445	19198464	26687243
chromosome01_19	1761	4	attt	5	19310897	19310916	26687243
chromosome01_19	1762	4	atgc	5	19748971	19748990	26687243
chromosome01_19	1763	4	cgat	5	19789576	19789595	26687243
chromosome01_19	1764	4	atct	6	19789598	19789621	26687243
chromosome01_19	1765	4	atag	5	20017318	20017337	26687243
chromosome01_19	1766	4	atag	6	20017341	20017364	26687243
chromosome01_19	1767	4	cacg	5	20057945	20057964	26687243
chromosome01_19	1768	4	atag	5	20085459	20085478	26687243
chromosome01_19	1769	4	acgc	6	20099257	20099280	26687243
chromosome01_19	1770	4	ccgc	6	20101647	20101670	26687243
chromosome01_19	1771	4	tttc	6	20261138	20261161	26687243
chromosome01_19	1772	4	ttta	5	20343916	20343935	26687243
chromosome01_19	1773	4	gcgt	5	20576784	20576803	26687243
chromosome01_19	1774	4	ttta	6	20696252	20696275	26687243
chromosome01_19	1775	4	cact	5	20780396	20780415	26687243
chromosome01_19	1776	4	aaag	5	20800056	20800075	26687243
chromosome01_19	1777	4	ttat	7	20846326	20846353	26687243
chromosome01_19	1778	4	gaaa	5	21215395	21215414	26687243
chromosome01_19	1779	4	tgta	10	21380848	21380887	26687243
chromosome01_19	1780	4	tgta	5	21380912	21380931	26687243
chromosome01_19	1781	4	tgac	6	21384034	21384057	26687243
chromosome01_19	1782	4	tatc	5	21606031	21606050	26687243
chromosome01_19	1783	4	aaca	5	21829083	21829102	26687243
chromosome01_19	1784	4	atct	6	21998163	21998186	26687243
chromosome01_19	1785	4	atca	5	22080433	22080452	26687243
chromosome01_19	1786	4	atcg	5	22091316	22091335	26687243
chromosome01_19	1787	4	aaat	5	22517268	22517287	26687243
chromosome01_19	1788	4	ggcc	5	23398307	23398326	26687243
chromosome01_19	1789	4	gatg	5	24101703	24101722	26687243
chromosome01_19	1790	4	ttta	5	24258214	24258233	26687243
chromosome01_19	1791	4	ttat	5	24260557	24260576	26687243
chromosome01_19	1792	4	gtgg	5	24300131	24300150	26687243
chromosome01_19	1793	4	ggat	5	24528693	24528712	26687243
chromosome01_19	1794	4	attt	5	24587706	24587725	26687243
chromosome01_19	1795	4	tgga	5	24726815	24726834	26687243
chromosome01_19	1796	4	tcga	5	24932904	24932923	26687243
chromosome01_19	1797	4	ccat	5	24949336	24949355	26687243
chromosome01_19	1798	4	gatc	5	24987647	24987666	26687243
chromosome01_19	1799	4	tatc	5	25078136	25078155	26687243
[truncated: 23,522 more rows]

## Sheet: Japonica
1
chromosome01_1	1	2	ac	10	5834	5853	724676
chromosome01_1	2	2	at	27	20381	20434	724676
chromosome01_1	3	2	ga	9	20681	20698	724676
chromosome01_1	4	2	at	34	35975	36042	724676
chromosome01_1	5	2	tc	12	92593	92616	724676
chromosome01_1	6	2	ct	11	97634	97655	724676
chromosome01_1	7	2	tc	17	124518	124551	724676
chromosome01_1	8	2	ta	15	124552	124581	724676
chromosome01_1	9	2	ct	15	128226	128255	724676
chromosome01_1	10	2	ct	20	129363	129402	724676
chromosome01_1	11	2	at	44	133350	133437	724676
chromosome01_1	12	2	ct	20	139321	139360	724676
chromosome01_1	13	2	ta	10	167138	167157	724676
chromosome01_1	14	2	tc	10	175850	175869	724676
chromosome01_1	15	2	ga	11	247676	247697	724676
chromosome01_1	16	2	at	31	292434	292495	724676
chromosome01_1	17	2	ga	10	294145	294164	724676
chromosome01_1	18	2	ac	11	312128	312149	724676
chromosome01_1	19	2	ga	11	370376	370397	724676
chromosome01_1	20	2	ac	9	410782	410799	724676
chromosome01_1	21	2	tg	13	454219	454244	724676
chromosome01_1	22	2	ga	9	456230	456247	724676
chromosome01_1	23	2	ga	9	474452	474469	724676
chromosome01_1	24	2	ag	16	593054	593085	724676
chromosome01_1	25	2	tc	16	639343	639374	724676
chromosome01_1	26	2	tc	9	643619	643636	724676
chromosome01_1	27	2	ta	9	643887	643904	724676
chromosome01_1	28	2	ta	12	643907	643930	724676
chromosome01_1	29	2	ta	9	643933	643950	724676
chromosome01_1	30	2	ag	20	646886	646925	724676
chromosome01_1	31	2	cg	9	673165	673182	724676
chromosome01_1	32	2	at	11	673196	673217	724676
chromosome01_1	33	2	at	10	700021	700040	724676
chromosome01_1	34	3	ggc	8	112501	112524	724676
chromosome01_1	35	3	ccg	6	127375	127392	724676
chromosome01_1	36	3	cga	8	140932	140955	724676
chromosome01_1	37	3	tgc	7	141466	141486	724676
chromosome01_1	38	3	cgc	6	181684	181701	724676
chromosome01_1	39	3	cgc	7	181811	181831	724676
chromosome01_1	40	3	gac	6	194802	194819	724676
chromosome01_1	41	3	cgc	6	208502	208519	724676
chromosome01_1	42	3	ccg	9	245974	246000	724676
chromosome01_1	43	3	tcg	6	271401	271418	724676
chromosome01_1	44	3	ctt	9	317987	318013	724676
chromosome01_1	45	3	acg	6	384947	384964	724676
chromosome01_1	46	3	cgt	6	473653	473670	724676
chromosome01_1	47	3	cgg	6	487927	487944	724676
chromosome01_1	48	3	cgg	6	525645	525662	724676
chromosome01_1	49	3	cgc	6	526132	526149	724676
chromosome01_1	50	3	cgg	6	535079	535096	724676
chromosome01_1	51	3	ctc	6	541200	541217	724676
chromosome01_1	52	3	ccg	6	541667	541684	724676
chromosome01_1	53	3	gcc	6	542059	542076	724676
chromosome01_1	54	3	agg	6	571157	571174	724676
chromosome01_1	55	3	cgg	7	574395	574415	724676
chromosome01_1	56	3	ctc	7	589667	589687	724676
chromosome01_1	57	3	gag	7	623528	623548	724676
chromosome01_1	58	3	ctt	24	624453	624524	724676
chromosome01_1	59	3	cgc	7	698395	698415	724676
chromosome01_1	60	3	gcc	6	714910	714927	724676
chromosome01_1	61	3	gcg	7	724065	724085	724676
chromosome01_1	62	4	acat	10	137835	137874	724676
chromosome01_1	63	4	atct	10	264046	264085	724676
chromosome01_1	64	4	tacg	5	354320	354339	724676
chromosome01_1	65	4	agcc	5	551583	551602	724676
chromosome01_12	1	2	ta	47	12753	12846	251234
chromosome01_12	2	2	at	9	17958	17975	251234
chromosome01_12	3	2	at	43	44944	45029	251234
chromosome01_12	4	2	at	20	46925	46964	251234
chromosome01_12	5	2	ag	10	86850	86869	251234
chromosome01_12	6	2	gt	27	87880	87933	251234
chromosome01_12	7	2	ta	19	106113	106150	251234
chromosome01_12	8	2	ct	28	106473	106528	251234
chromosome01_12	9	2	tc	9	204113	204130	251234
chromosome01_12	10	2	at	19	209158	209195	251234
chromosome01_12	11	2	ag	10	209605	209624	251234
chromosome01_12	12	2	ta	23	218295	218340	251234
chromosome01_12	13	2	tg	26	218341	218392	251234
chromosome01_12	14	2	ta	14	235705	235732	251234
chromosome01_12	15	3	ccg	6	140571	140588	251234
chromosome01_12	16	3	cgg	6	167573	167590	251234
chromosome01_12	17	3	aat	15	186410	186454	251234
chromosome01_12	18	3	cga	6	191654	191671	251234
chromosome01_12	19	4	ggag	5	233119	233138	251234
chromosome01_13	1	3	gcg	6	15376	15393	15843
chromosome01_14	1	2	at	22	19918	19961	21193
chromosome01_15	1	2	ct	23	12118	12163	528157
chromosome01_15	2	2	ga	12	40127	40150	528157
chromosome01_15	3	2	at	15	47434	47463	528157
chromosome01_15	4	2	tc	12	66242	66265	528157
chromosome01_15	5	2	ga	15	101364	101393	528157
chromosome01_15	6	2	ga	14	157054	157081	528157
chromosome01_15	7	2	ga	10	338819	338838	528157
chromosome01_15	8	2	ct	10	348503	348522	528157
chromosome01_15	9	2	at	10	443321	443340	528157
chromosome01_15	10	2	ga	9	490073	490090	528157
chromosome01_15	11	2	at	11	502625	502646	528157
chromosome01_15	12	3	ccg	7	1482	1502	528157
chromosome01_15	13	3	att	8	123715	123738	528157
chromosome01_15	14	3	ata	6	308082	308099	528157
chromosome01_15	15	3	gac	6	390964	390981	528157
chromosome01_15	16	3	cga	6	395899	395916	528157
chromosome01_15	17	3	gcc	6	407772	407789	528157
chromosome01_15	18	3	ata	19	489290	489346	528157
chromosome01_15	19	3	gcc	6	525463	525480	528157
chromosome01_15	20	4	taca	5	61714	61733	528157
chromosome01_15	21	4	acat	13	61758	61809	528157
chromosome01_15	22	4	cttt	8	227494	227525	528157
chromosome01_15	23	4	ccgg	5	401927	401946	528157
chromosome01_16	1	2	ta	13	13278	13303	2533467
chromosome01_16	2	2	ga	9	14851	14868	2533467
chromosome01_16	3	2	at	31	17483	17544	2533467
chromosome01_16	4	2	tc	9	53794	53811	2533467
chromosome01_16	5	2	at	9	64766	64783	2533467
chromosome01_16	6	2	ag	12	76355	76378	2533467
chromosome01_16	7	2	ta	23	83951	83996	2533467
chromosome01_16	8	2	ct	13	94960	94985	2533467
chromosome01_16	9	2	at	19	170302	170339	2533467
chromosome01_16	10	2	gt	9	204009	204026	2533467
chromosome01_16	11	2	at	21	283430	283471	2533467
chromosome01_16	12	2	ct	10	293476	293495	2533467
chromosome01_16	13	2	tc	13	351663	351688	2533467
chromosome01_16	14	2	tc	15	359385	359414	2533467
chromosome01_16	15	2	tg	14	431473	431500	2533467
chromosome01_16	16	2	tc	15	461941	461970	2533467
chromosome01_16	17	2	ca	15	461970	461999	2533467
chromosome01_16	18	2	at	16	556433	556464	2533467
chromosome01_16	19	2	ta	20	580424	580463	2533467
chromosome01_16	20	2	at	30	585674	585733	2533467
chromosome01_16	21	2	at	9	588364	588381	2533467
chromosome01_16	22	2	ga	10	600024	600043	2533467
chromosome01_16	23	2	ga	14	627498	627525	2533467
chromosome01_16	24	2	ag	11	650072	650093	2533467
chromosome01_16	25	2	at	29	833670	833727	2533467
chromosome01_16	26	2	ct	11	895687	895708	2533467
chromosome01_16	27	2	ct	9	895718	895735	2533467
chromosome01_16	28	2	ta	24	913132	913179	2533467
chromosome01_16	29	2	ct	15	927547	927576	2533467
chromosome01_16	30	2	at	11	932681	932702	2533467
chromosome01_16	31	2	ta	9	932704	932721	2533467
chromosome01_16	32	2	ta	9	932724	932741	2533467
chromosome01_16	33	2	at	23	932910	932955	2533467
chromosome01_16	34	2	ta	24	949768	949815	2533467
chromosome01_16	35	2	at	35	956633	956702	2533467
chromosome01_16	36	2	at	20	998780	998819	2533467
chromosome01_16	37	2	ta	21	1010716	1010757	2533467
chromosome01_16	38	2	ag	11	1034880	1034901	2533467
chromosome01_16	39	2	at	17	1038761	1038794	2533467
chromosome01_16	40	2	ta	16	1039189	1039220	2533467
chromosome01_16	41	2	at	12	1077207	1077230	2533467
chromosome01_16	42	2	at	33	1078219	1078284	2533467
chromosome01_16	43	2	ga	10	1206292	1206311	2533467
chromosome01_16	44	2	ct	9	1302469	1302486	2533467
chromosome01_16	45	2	gt	9	1319505	1319522	2533467
chromosome01_16	46	2	ac	9	1320365	1320382	2533467
chromosome01_16	47	2	ta	26	1337144	1337195	2533467
chromosome01_16	48	2	ta	40	1337589	1337668	2533467
chromosome01_16	49	2	at	10	1356169	1356188	2533467
chromosome01_16	50	2	at	19	1373371	1373408	2533467
chromosome01_16	51	2	at	33	1376845	1376910	2533467
chromosome01_16	52	2	ta	16	1376947	1376978	2533467
chromosome01_16	53	2	tc	9	1388860	1388877	2533467
chromosome01_16	54	2	ag	9	1409319	1409336	2533467
chromosome01_16	55	2	at	10	1430182	1430201	2533467
chromosome01_16	56	2	at	10	1620902	1620921	2533467
chromosome01_16	57	2	ag	10	1645375	1645394	2533467
chromosome01_16	58	2	ga	14	1645674	1645701	2533467
chromosome01_16	59	2	ta	32	1720048	1720111	2533467
chromosome01_16	60	2	ct	13	1767671	1767696	2533467
chromosome01_16	61	2	ta	41	1803504	1803585	2533467
chromosome01_16	62	2	tc	14	1915101	1915128	2533467
chromosome01_16	63	2	ga	15	1919919	1919948	2533467
chromosome01_16	64	2	at	14	1993790	1993817	2533467
chromosome01_16	65	2	at	11	2007332	2007353	2533467
chromosome01_16	66	2	ta	14	2007355	2007382	2533467
chromosome01_16	67	2	ct	9	2024633	2024650	2533467
chromosome01_16	68	2	ta	23	2032570	2032615	2533467
chromosome01_16	69	2	at	19	2046622	2046659	2533467
chromosome01_16	70	2	ta	14	2063714	2063741	2533467
chromosome01_16	71	2	tc	9	2167903	2167920	2533467
chromosome01_16	72	2	ta	11	2171401	2171422	2533467
chromosome01_16	73	2	at	25	2177320	2177369	2533467
chromosome01_16	74	2	at	20	2177488	2177527	2533467
chromosome01_16	75	2	ga	9	2182285	2182302	2533467
chromosome01_16	76	2	gt	20	2188025	2188064	2533467
chromosome01_16	77	2	ta	13	2188064	2188089	2533467
chromosome01_16	78	2	ta	10	2190873	2190892	2533467
chromosome01_16	79	2	ta	15	2192578	2192607	2533467
chromosome01_16	80	2	at	9	2226630	2226647	2533467
chromosome01_16	81	2	at	9	2250746	2250763	2533467
chromosome01_16	82	2	ac	26	2268252	2268303	2533467
chromosome01_16	83	2	at	11	2268304	2268325	2533467
chromosome01_16	84	2	ga	15	2307589	2307618	2533467
chromosome01_16	85	2	tc	17	2307903	2307936	2533467
chromosome01_16	86	2	at	19	2312094	2312131	2533467
chromosome01_16	87	2	ta	20	2312526	2312565	2533467
chromosome01_16	88	2	ga	13	2320198	2320223	2533467
chromosome01_16	89	2	ga	10	2322117	2322136	2533467
chromosome01_16	90	2	tc	9	2343897	2343914	2533467
chromosome01_16	91	2	at	16	2451862	2451893	2533467
chromosome01_16	92	2	tc	9	2452844	2452861	2533467
chromosome01_16	93	2	at	31	2481809	2481870	2533467
chromosome01_16	94	2	ta	11	2482981	2483002	2533467
chromosome01_16	95	2	ta	38	2487867	2487942	2533467
chromosome01_16	96	3	agg	6	1150	1167	2533467
chromosome01_16	97	3	tgg	7	13502	13522	2533467
chromosome01_16	98	3	gcg	6	13811	13828	2533467
chromosome01_16	99	3	ggc	7	13945	13965	2533467
chromosome01_16	100	3	atg	7	34767	34787	2533467
chromosome01_16	101	3	gtc	6	35385	35402	2533467
chromosome01_16	102	3	agc	6	48811	48828	2533467
chromosome01_16	103	3	cgg	6	60361	60378	2533467
chromosome01_16	104	3	gcc	6	61936	61953	2533467
chromosome01_16	105	3	agg	6	76798	76815	2533467
chromosome01_16	106	3	cgc	7	76907	76927	2533467
chromosome01_16	107	3	atg	6	77600	77617	2533467
chromosome01_16	108	3	agg	8	94300	94323	2533467
chromosome01_16	109	3	cgc	6	97973	97990	2533467
chromosome01_16	110	3	cag	6	122455	122472	2533467
chromosome01_16	111	3	cgg	6	127736	127753	2533467
chromosome01_16	112	3	cgc	9	139075	139101	2533467
chromosome01_16	113	3	gga	6	170962	170979	2533467
chromosome01_16	114	3	agg	6	177675	177692	2533467
chromosome01_16	115	3	aat	6	179725	179742	2533467
chromosome01_16	116	3	gga	6	191375	191392	2533467
chromosome01_16	117	3	ggc	6	206239	206256	2533467
chromosome01_16	118	3	ccg	10	206387	206416	2533467
chromosome01_16	119	3	ccg	6	242043	242060	2533467
chromosome01_16	120	3	cgg	6	248102	248119	2533467
chromosome01_16	121	3	gca	7	257808	257828	2533467
chromosome01_16	122	3	cgg	6	275530	275547	2533467
chromosome01_16	123	3	cgc	6	276566	276583	2533467
chromosome01_16	124	3	cgg	8	285115	285138	2533467
chromosome01_16	125	3	gac	7	286794	286814	2533467
chromosome01_16	126	3	agc	8	345569	345592	2533467
chromosome01_16	127	3	tcg	8	377591	377614	2533467
chromosome01_16	128	3	gga	7	378359	378379	2533467
chromosome01_16	129	3	gcg	6	406903	406920	2533467
chromosome01_16	130	3	tcc	6	465549	465566	2533467
chromosome01_16	131	3	ggt	6	472132	472149	2533467
chromosome01_16	132	3	agt	6	472352	472369	2533467
chromosome01_16	133	3	ggc	6	577955	577972	2533467
chromosome01_16	134	3	ctg	7	578001	578021	2533467
chromosome01_16	135	3	ttc	6	703105	703122	2533467
chromosome01_16	136	3	ttc	6	734079	734096	2533467
chromosome01_16	137	3	gcg	6	757937	757954	2533467
chromosome01_16	138	3	gca	6	834717	834734	2533467
chromosome01_16	139	3	ccg	6	848587	848604	2533467
chromosome01_16	140	3	taa	9	884067	884093	2533467
chromosome01_16	141	3	ata	6	941325	941342	2533467
chromosome01_16	142	3	aat	22	941345	941410	2533467
chromosome01_16	143	3	gag	8	984612	984635	2533467
chromosome01_16	144	3	ccg	6	1005212	1005229	2533467
chromosome01_16	145	3	gcg	6	1007482	1007499	2533467
chromosome01_16	146	3	gag	7	1118757	1118777	2533467
chromosome01_16	147	3	ccg	6	1119515	1119532	2533467
chromosome01_16	148	3	cct	6	1119584	1119601	2533467
chromosome01_16	149	3	agt	8	1120876	1120899	2533467
chromosome01_16	150	3	ggc	6	1144035	1144052	2533467
chromosome01_16	151	3	ccg	7	1163809	1163829	2533467
chromosome01_16	152	3	cgg	6	1165148	1165165	2533467
chromosome01_16	153	3	ctc	6	1183208	1183225	2533467
chromosome01_16	154	3	tgc	7	1206227	1206247	2533467
chromosome01_16	155	3	tac	6	1212128	1212145	2533467
chromosome01_16	156	3	acg	7	1247327	1247347	2533467
chromosome01_16	157	3	tgg	6	1273199	1273216	2533467
chromosome01_16	158	3	cag	6	1277037	1277054	2533467
chromosome01_16	159	3	gcc	7	1289351	1289371	2533467
chromosome01_16	160	3	gtg	6	1302080	1302097	2533467
chromosome01_16	161	3	tac	6	1302842	1302859	2533467
chromosome01_16	162	3	gtt	6	1334535	1334552	2533467
chromosome01_16	163	3	gaa	7	1401677	1401697	2533467
chromosome01_16	164	3	tga	7	1402517	1402537	2533467
chromosome01_16	165	3	gaa	6	1463297	1463314	2533467
chromosome01_16	166	3	aat	7	1478077	1478097	2533467
chromosome01_16	167	3	ccg	6	1480533	1480550	2533467
chromosome01_16	168	3	cgc	6	1532001	1532018	2533467
chromosome01_16	169	3	cgc	6	1574673	1574690	2533467
chromosome01_16	170	3	gga	6	1599072	1599089	2533467
chromosome01_16	171	3	gga	6	1599124	1599141	2533467
chromosome01_16	172	3	tca	6	1623918	1623935	2533467
chromosome01_16	173	3	aat	8	1624807	1624830	2533467
chromosome01_16	174	3	tcc	8	1640711	1640734	2533467
chromosome01_16	175	3	cct	6	1653585	1653602	2533467
chromosome01_16	176	3	cgc	9	1675375	1675401	2533467
chromosome01_16	177	3	gca	7	1675400	1675420	2533467
chromosome01_16	178	3	gcc	6	1680031	1680048	2533467
chromosome01_16	179	3	tcc	8	1680276	1680299	2533467
chromosome01_16	180	3	cgg	6	1720730	1720747	2533467
chromosome01_16	181	3	cgc	6	1752998	1753015	2533467
chromosome01_16	182	3	gcc	6	1796203	1796220	2533467
chromosome01_16	183	3	gcc	7	1826422	1826442	2533467
chromosome01_16	184	3	cgt	9	1831510	1831536	2533467
chromosome01_16	185	3	gac	8	1843167	1843190	2533467
chromosome01_16	186	3	ggc	7	1843587	1843607	2533467
chromosome01_16	187	3	gcg	6	1864337	1864354	2533467
chromosome01_16	188	3	gca	6	1877820	1877837	2533467
chromosome01_16	189	3	gcg	6	1878356	1878373	2533467
chromosome01_16	190	3	gcg	8	1878796	1878819	2533467
chromosome01_16	191	3	tca	7	1923199	1923219	2533467
chromosome01_16	192	3	acg	6	1953504	1953521	2533467
chromosome01_16	193	3	cgc	6	2037234	2037251	2533467
chromosome01_16	194	3	aat	26	2082309	2082386	2533467
chromosome01_16	195	3	aag	10	2116048	2116077	2533467
chromosome01_16	196	3	ctc	7	2122305	2122325	2533467
chromosome01_16	197	3	ggt	6	2168432	2168449	2533467
chromosome01_16	198	3	ggt	6	2168598	2168615	2533467
chromosome01_16	199	3	gat	7	2181558	2181578	2533467
chromosome01_16	200	3	ctg	6	2181800	2181817	2533467
chromosome01_16	201	3	gaa	6	2182184	2182201	2533467
chromosome01_16	202	3	aag	6	2185518	2185535	2533467
chromosome01_16	203	3	aag	14	2187778	2187819	2533467
chromosome01_16	204	3	gac	7	2197167	2197187	2533467
chromosome01_16	205	3	taa	7	2249908	2249928	2533467
chromosome01_16	206	3	tcg	6	2388853	2388870	2533467
chromosome01_16	207	3	aag	7	2397885	2397905	2533467
chromosome01_16	208	3	cgc	6	2407290	2407307	2533467
chromosome01_16	209	3	agg	7	2420349	2420369	2533467
chromosome01_16	210	3	gta	6	2429511	2429528	2533467
chromosome01_16	211	3	aag	6	2430441	2430458	2533467
chromosome01_16	212	3	ttc	9	2435690	2435716	2533467
chromosome01_16	213	3	gaa	23	2436358	2436426	2533467
chromosome01_16	214	3	gaa	11	2442474	2442506	2533467
chromosome01_16	215	3	cag	6	2449473	2449490	2533467
chromosome01_16	216	3	aag	7	2478761	2478781	2533467
chromosome01_16	217	3	gag	7	2502799	2502819	2533467
chromosome01_16	218	4	taaa	8	13238	13269	2533467
chromosome01_16	219	4	atgc	6	20775	20798	2533467
chromosome01_16	220	4	acat	7	833644	833671	2533467
chromosome01_16	221	4	atac	10	998740	998779	2533467
chromosome01_16	222	4	cgtg	5	1035336	1035355	2533467
chromosome01_16	223	4	atcg	5	1036095	1036114	2533467
chromosome01_16	224	4	tcta	6	1285327	1285350	2533467
chromosome01_16	225	4	ctgc	5	1314995	1315014	2533467
chromosome01_16	226	4	taat	5	1513345	1513364	2533467
chromosome01_16	227	4	aaag	5	1609368	1609387	2533467
chromosome01_16	228	4	tatg	20	2032614	2032693	2533467
chromosome01_16	229	4	acat	6	2044089	2044112	2533467
chromosome01_16	230	4	atta	5	2089092	2089111	2533467
chromosome01_16	231	4	aaag	5	2179652	2179671	2533467
chromosome01_16	232	4	cttt	5	2183065	2183084	2533467
chromosome01_16	233	4	tatg	6	2189292	2189315	2533467
chromosome01_16	234	4	taat	5	2227849	2227868	2533467
chromosome01_16	235	4	aagg	5	2244881	2244900	2533467
chromosome01_16	236	4	atct	7	2338824	2338851	2533467
chromosome01_16	237	4	cggc	5	2480300	2480319	2533467
chromosome01_2	1	2	at	26	268122	268173	2701992
chromosome01_2	2	2	ta	20	276393	276432	2701992
chromosome01_2	3	2	ac	9	286537	286554	2701992
chromosome01_2	4	2	ta	15	289640	289669	2701992
chromosome01_2	5	2	ta	9	296352	296369	2701992
chromosome01_2	6	2	ct	15	348790	348819	2701992
chromosome01_2	7	2	ga	10	364431	364450	2701992
chromosome01_2	8	2	ta	9	489035	489052	2701992
chromosome01_2	9	2	ta	10	492399	492418	2701992
chromosome01_2	10	2	at	20	525108	525147	2701992
chromosome01_2	11	2	ct	10	527592	527611	2701992
chromosome01_2	12	2	ta	17	527611	527644	2701992
chromosome01_2	13	2	tc	16	542374	542405	2701992
chromosome01_2	14	2	tg	9	549784	549801	2701992
chromosome01_2	15	2	at	12	564797	564820	2701992
chromosome01_2	16	2	ta	20	571298	571337	2701992
chromosome01_2	17	2	ag	9	702454	702471	2701992
chromosome01_2	18	2	at	14	722733	722760	2701992
chromosome01_2	19	2	ta	10	742092	742111	2701992
chromosome01_2	20	2	gt	9	748286	748303	2701992
chromosome01_2	21	2	tc	20	778572	778611	2701992
chromosome01_2	22	2	at	13	817519	817544	2701992
chromosome01_2	23	2	tc	10	846460	846479	2701992
chromosome01_2	24	2	tg	9	912058	912075	2701992
chromosome01_2	25	2	ct	10	946555	946574	2701992
chromosome01_2	26	2	ct	9	946577	946594	2701992
chromosome01_2	27	2	ct	20	956682	956721	2701992
chromosome01_2	28	2	ct	9	1004839	1004856	2701992
chromosome01_2	29	2	ag	13	1010098	1010123	2701992
chromosome01_2	30	2	at	26	1030710	1030761	2701992
chromosome01_2	31	2	ta	9	1043288	1043305	2701992
chromosome01_2	32	2	ag	12	1108692	1108715	2701992
chromosome01_2	33	2	tc	9	1117332	1117349	2701992
chromosome01_2	34	2	ta	43	1135455	1135540	2701992
chromosome01_2	35	2	ga	9	1268627	1268644	2701992
chromosome01_2	36	2	at	9	1271969	1271986	2701992
chromosome01_2	37	2	at	11	1286722	1286743	2701992
chromosome01_2	38	2	ta	9	1294888	1294905	2701992
chromosome01_2	39	2	tg	9	1313541	1313558	2701992
chromosome01_2	40	2	ct	14	1315535	1315562	2701992
chromosome01_2	41	2	ga	9	1330376	1330393	2701992
chromosome01_2	42	2	ga	9	1374365	1374382	2701992
chromosome01_2	43	2	ac	20	1406482	1406521	2701992
chromosome01_2	44	2	ct	10	1407447	1407466	2701992
chromosome01_2	45	2	at	13	1415143	1415168	2701992
chromosome01_2	46	2	ta	12	1489976	1489999	2701992
chromosome01_2	47	2	at	10	1494708	1494727	2701992
chromosome01_2	48	2	ta	12	1494733	1494756	2701992
chromosome01_2	49	2	ta	10	1494761	1494780	2701992
chromosome01_2	50	2	ta	23	1494859	1494904	2701992
chromosome01_2	51	2	ca	17	1502751	1502784	2701992
chromosome01_2	52	2	at	32	1502784	1502847	2701992
chromosome01_2	53	2	at	9	1504596	1504613	2701992
chromosome01_2	54	2	ta	19	1515232	1515269	2701992
chromosome01_2	55	2	at	15	1515368	1515397	2701992
chromosome01_2	56	2	ac	9	1518669	1518686	2701992
chromosome01_2	57	2	at	12	1518687	1518710	2701992
chromosome01_2	58	2	ct	20	1543274	1543313	2701992
chromosome01_2	59	2	ta	15	1604374	1604403	2701992
chromosome01_2	60	2	at	11	1625649	1625670	2701992
chromosome01_2	61	2	at	38	1633402	1633477	2701992
chromosome01_2	62	2	at	18	1648842	1648877	2701992
chromosome01_2	63	2	ta	10	1648879	1648898	2701992
chromosome01_2	64	2	ta	10	1648901	1648920	2701992
chromosome01_2	65	2	ct	10	1686407	1686426	2701992
chromosome01_2	66	2	ag	20	1689177	1689216	2701992
chromosome01_2	67	2	ac	10	1692285	1692304	2701992
chromosome01_2	68	2	ag	16	1692927	1692958	2701992
chromosome01_2	69	2	ta	33	1693650	1693715	2701992
chromosome01_2	70	2	ag	13	1693715	1693740	2701992
chromosome01_2	71	2	tc	10	1693950	1693969	2701992
chromosome01_2	72	2	ca	12	1704958	1704981	2701992
chromosome01_2	73	2	tc	14	1707384	1707411	2701992
chromosome01_2	74	2	ca	12	1707411	1707434	2701992
chromosome01_2	75	2	ga	9	1707827	1707844	2701992
chromosome01_2	76	2	ta	17	1712097	1712130	2701992
chromosome01_2	77	2	ca	9	1741101	1741118	2701992
chromosome01_2	78	2	ag	17	1747482	1747515	2701992
chromosome01_2	79	2	ta	12	1753217	1753240	2701992
chromosome01_2	80	2	ag	18	1794204	1794239	2701992
chromosome01_2	81	2	ac	9	1798251	1798268	2701992
chromosome01_2	82	2	ct	14	1802850	1802877	2701992
chromosome01_2	83	2	ca	12	1802878	1802901	2701992
chromosome01_2	84	2	at	10	1825086	1825105	2701992
chromosome01_2	85	2	at	10	1841452	1841471	2701992
chromosome01_2	86	2	ag	12	1891476	1891499	2701992
chromosome01_2	87	2	ca	24	1899360	1899407	2701992
chromosome01_2	88	2	at	14	1899407	1899434	2701992
chromosome01_2	89	2	ta	23	1934830	1934875	2701992
chromosome01_2	90	2	at	31	1935861	1935922	2701992
chromosome01_2	91	2	tg	15	1949535	1949564	2701992
chromosome01_2	92	2	ga	10	1949564	1949583	2701992
chromosome01_2	93	2	at	31	1963937	1963998	2701992
chromosome01_2	94	2	ag	13	1981536	1981561	2701992
chromosome01_2	95	2	ta	13	2045079	2045104	2701992
chromosome01_2	96	2	at	10	2088935	2088954	2701992
chromosome01_2	97	2	ta	32	2095799	2095862	2701992
chromosome01_2	98	2	ga	11	2097265	2097286	2701992
chromosome01_2	99	2	at	19	2104069	2104106	2701992
chromosome01_2	100	2	ta	11	2108311	2108332	2701992
chromosome01_2	101	2	at	44	2108538	2108625	2701992
chromosome01_2	102	2	at	9	2108690	2108707	2701992
chromosome01_2	103	2	ct	31	2136804	2136865	2701992
chromosome01_2	104	2	ta	38	2153162	2153237	2701992
chromosome01_2	105	2	ga	9	2155622	2155639	2701992
chromosome01_2	106	2	ga	19	2166741	2166778	2701992
chromosome01_2	107	2	at	17	2179154	2179187	2701992
chromosome01_2	108	2	ta	16	2266190	2266221	2701992
chromosome01_2	109	2	ta	25	2312262	2312311	2701992
chromosome01_2	110	2	ca	10	2339200	2339219	2701992
chromosome01_2	111	2	at	39	2339219	2339296	2701992
chromosome01_2	112	2	ct	14	2398626	2398653	2701992
chromosome01_2	113	2	at	12	2399060	2399083	2701992
chromosome01_2	114	2	tc	9	2462053	2462070	2701992
chromosome01_2	115	2	at	24	2544107	2544154	2701992
chromosome01_2	116	2	ag	16	2590609	2590640	2701992
chromosome01_2	117	2	tc	9	2622664	2622681	2701992
chromosome01_2	118	2	ag	20	2628227	2628266	2701992
chromosome01_2	119	2	at	22	2650415	2650458	2701992
chromosome01_2	120	3	ccg	6	24878	24895	2701992
chromosome01_2	121	3	ctc	8	25262	25285	2701992
chromosome01_2	122	3	ctt	16	119134	119181	2701992
chromosome01_2	123	3	ggc	6	144884	144901	2701992
chromosome01_2	124	3	cgg	6	147802	147819	2701992
chromosome01_2	125	3	cgg	7	195051	195071	2701992
chromosome01_2	126	3	gac	6	288179	288196	2701992
chromosome01_2	127	3	ccg	7	308146	308166	2701992
chromosome01_2	128	3	cgg	6	315463	315480	2701992
chromosome01_2	129	3	cct	6	319319	319336	2701992
chromosome01_2	130	3	gcg	6	319459	319476	2701992
chromosome01_2	131	3	ggc	6	330190	330207	2701992
chromosome01_2	132	3	cgg	6	364392	364409	2701992
chromosome01_2	133	3	tct	7	372447	372467	2701992
chromosome01_2	134	3	cgg	7	394164	394184	2701992
chromosome01_2	135	3	gct	6	452669	452686	2701992
chromosome01_2	136	3	ccg	6	454572	454589	2701992
chromosome01_2	137	3	ccg	7	482805	482825	2701992
chromosome01_2	138	3	cgg	6	490989	491006	2701992
chromosome01_2	139	3	ggt	6	507944	507961	2701992
chromosome01_2	140	3	cgg	6	707915	707932	2701992
chromosome01_2	141	3	gag	6	713952	713969	2701992
chromosome01_2	142	3	tct	7	721737	721757	2701992
chromosome01_2	143	3	cgg	8	730486	730509	2701992
chromosome01_2	144	3	cgg	6	744348	744365	2701992
chromosome01_2	145	3	ctg	6	746556	746573	2701992
chromosome01_2	146	3	gag	6	747115	747132	2701992
chromosome01_2	147	3	gac	6	780806	780823	2701992
chromosome01_2	148	3	ggc	7	785977	785997	2701992
chromosome01_2	149	3	gcc	7	802237	802257	2701992
chromosome01_2	150	3	ggc	6	825804	825821	2701992
chromosome01_2	151	3	tta	36	961967	962074	2701992
chromosome01_2	152	3	cag	7	1028203	1028223	2701992
chromosome01_2	153	3	tgg	8	1065833	1065856	2701992
chromosome01_2	154	3	gga	7	1142976	1142996	2701992
chromosome01_2	155	3	cga	6	1156722	1156739	2701992
chromosome01_2	156	3	ccg	6	1156861	1156878	2701992
chromosome01_2	157	3	cct	6	1157111	1157128	2701992
chromosome01_2	158	3	gga	7	1237652	1237672	2701992
chromosome01_2	159	3	cga	7	1242486	1242506	2701992
chromosome01_2	160	3	cct	8	1242572	1242595	2701992
chromosome01_2	161	3	tcc	6	1247115	1247132	2701992
chromosome01_2	162	3	gcg	6	1260129	1260146	2701992
chromosome01_2	163	3	cgg	6	1263202	1263219	2701992
chromosome01_2	164	3	ggc	6	1275000	1275017	2701992
chromosome01_2	165	3	cgc	6	1277605	1277622	2701992
chromosome01_2	166	3	gga	8	1316475	1316498	2701992
chromosome01_2	167	3	ttc	6	1323170	1323187	2701992
chromosome01_2	168	3	aag	11	1380050	1380082	2701992
chromosome01_2	169	3	cct	6	1440918	1440935	2701992
chromosome01_2	170	3	gcc	7	1445547	1445567	2701992
chromosome01_2	171	3	cgc	6	1459519	1459536	2701992
chromosome01_2	172	3	ccg	7	1485592	1485612	2701992
chromosome01_2	173	3	ggt	6	1485718	1485735	2701992
chromosome01_2	174	3	gca	8	1486531	1486554	2701992
chromosome01_2	175	3	taa	19	1544765	1544821	2701992
chromosome01_2	176	3	gga	6	1546176	1546193	2701992
chromosome01_2	177	3	caa	6	1552456	1552473	2701992
chromosome01_2	178	3	gag	7	1565638	1565658	2701992
chromosome01_2	179	3	ggc	6	1572283	1572300	2701992
chromosome01_2	180	3	aat	6	1594441	1594458	2701992
chromosome01_2	181	3	gag	8	1615311	1615334	2701992
chromosome01_2	182	3	ata	33	1674966	1675064	2701992
chromosome01_2	183	3	aac	9	1675064	1675090	2701992
chromosome01_2	184	3	tct	9	1686922	1686948	2701992
chromosome01_2	185	3	gcg	6	1694637	1694654	2701992
chromosome01_2	186	3	cgg	7	1694912	1694932	2701992
chromosome01_2	187	3	acc	7	1695832	1695852	2701992
chromosome01_2	188	3	gcg	6	1696006	1696023	2701992
chromosome01_2	189	3	gac	6	1696095	1696112	2701992
chromosome01_2	190	3	ttc	15	1703275	1703319	2701992
chromosome01_2	191	3	ggc	6	1717764	1717781	2701992
chromosome01_2	192	3	gca	6	1717788	1717805	2701992
chromosome01_2	193	3	cag	7	1719918	1719938	2701992
chromosome01_2	194	3	gct	7	1738362	1738382	2701992
chromosome01_2	195	3	cgc	6	1746041	1746058	2701992
chromosome01_2	196	3	gct	6	1774743	1774760	2701992
chromosome01_2	197	3	ggt	6	1784745	1784762	2701992
chromosome01_2	198	3	ttc	6	1805753	1805770	2701992
chromosome01_2	199	3	cgg	7	1812320	1812340	2701992
chromosome01_2	200	3	cag	7	1865211	1865231	2701992
chromosome01_2	201	3	gac	6	1865289	1865306	2701992
chromosome01_2	202	3	cgc	9	1868609	1868635	2701992
chromosome01_2	203	3	cgc	6	1895092	1895109	2701992
chromosome01_2	204	3	gct	6	1916754	1916771	2701992
chromosome01_2	205	3	ggt	6	1921171	1921188	2701992
chromosome01_2	206	3	ggc	6	1921282	1921299	2701992
chromosome01_2	207	3	gac	6	1954301	1954318	2701992
chromosome01_2	208	3	tcc	9	1958486	1958512	2701992
chromosome01_2	209	3	taa	6	2047951	2047968	2701992
chromosome01_2	210	3	gat	6	2053623	2053640	2701992
chromosome01_2	211	3	gga	6	2057051	2057068	2701992
chromosome01_2	212	3	gga	6	2059364	2059381	2701992
chromosome01_2	213	3	cgc	8	2059454	2059477	2701992
chromosome01_2	214	3	tgg	6	2079764	2079781	2701992
chromosome01_2	215	3	gca	6	2085153	2085170	2701992
chromosome01_2	216	3	gac	7	2088713	2088733	2701992
chromosome01_2	217	3	cct	6	2097035	2097052	2701992
chromosome01_2	218	3	cgc	6	2097100	2097117	2701992
chromosome01_2	219	3	cgc	6	2173231	2173248	2701992
chromosome01_2	220	3	ggc	6	2173545	2173562	2701992
chromosome01_2	221	3	cgg	6	2174621	2174638	2701992
chromosome01_2	222	3	gcc	8	2174805	2174828	2701992
chromosome01_2	223	3	tct	10	2191086	2191115	2701992
chromosome01_2	224	3	cgc	6	2275369	2275386	2701992
chromosome01_2	225	3	gcc	6	2314500	2314517	2701992
chromosome01_2	226	3	gca	6	2372219	2372236	2701992
chromosome01_2	227	3	tcg	6	2391449	2391466	2701992
chromosome01_2	228	3	cgc	8	2415024	2415047	2701992
chromosome01_2	229	3	cgc	8	2429512	2429535	2701992
chromosome01_2	230	3	cgc	6	2459967	2459984	2701992
chromosome01_2	231	3	ggc	6	2485620	2485637	2701992
chromosome01_2	232	3	tgc	6	2522763	2522780	2701992
chromosome01_2	233	3	ctg	9	2538549	2538575	2701992
chromosome01_2	234	3	ggc	9	2539649	2539675	2701992
chromosome01_2	235	3	agc	6	2554248	2554265	2701992
chromosome01_2	236	3	gct	6	2558317	2558334	2701992
chromosome01_2	237	3	ctc	6	2558838	2558855	2701992
chromosome01_2	238	3	gct	6	2579689	2579706	2701992
chromosome01_2	239	3	gct	6	2629083	2629100	2701992
chromosome01_2	240	4	aata	5	52031	52050	2701992
chromosome01_2	241	4	atct	7	171769	171796	2701992
chromosome01_2	242	4	atag	8	239435	239466	2701992
chromosome01_2	243	4	catg	5	897841	897860	2701992
chromosome01_2	244	4	catg	5	913653	913672	2701992
chromosome01_2	245	4	tagg	5	986551	986570	2701992
chromosome01_2	246	4	catg	5	1116940	1116959	2701992
chromosome01_2	247	4	atct	10	1123493	1123532	2701992
chromosome01_2	248	4	tcct	7	1225763	1225790	2701992
chromosome01_2	249	4	tggc	7	1383455	1383482	2701992
chromosome01_2	250	4	gagt	5	1705431	1705450	2701992
chromosome01_2	251	4	ccac	5	1728163	1728182	2701992
chromosome01_2	252	4	atta	5	1744724	1744743	2701992
chromosome01_2	253	4	ttaa	5	1752606	1752625	2701992
chromosome01_2	254	4	tatc	5	1798860	1798879	2701992
chromosome01_2	255	4	gcca	5	1916720	1916739	2701992
chromosome01_2	256	4	acat	6	1986140	1986163	2701992
chromosome01_2	257	4	atgt	5	2080028	2080047	2701992
chromosome01_2	258	4	tcga	5	2320980	2320999	2701992
chromosome01_2	259	4	tatg	12	2402457	2402504	2701992
chromosome01_2	260	4	taat	6	2438543	2438566	2701992
chromosome01_2	261	4	tgga	5	2468313	2468332	2701992
chromosome01_2	262	4	tcgc	5	2541496	2541515	2701992
chromosome01_2	263	4	ggat	6	2545000	2545023	2701992
chromosome01_2	264	4	gcag	5	2574118	2574137	2701992
chromosome01_3	1	2	ct	13	5581	5606	387250
chromosome01_3	2	2	ag	13	57769	57794	387250
chromosome01_3	3	2	ct	9	58139	58156	387250
chromosome01_3	4	2	at	21	90029	90070	387250
chromosome01_3	5	2	ag	12	101164	101187	387250
chromosome01_3	6	2	ct	18	119025	119060	387250
chromosome01_3	7	2	tc	13	142215	142240	387250
chromosome01_3	8	2	ga	39	152835	152912	387250
chromosome01_3	9	2	ta	25	194995	195044	387250
chromosome01_3	10	2	ac	15	195046	195075	387250
chromosome01_3	11	2	at	24	195311	195358	387250
chromosome01_3	12	2	ac	9	213343	213360	387250
chromosome01_3	13	2	ct	10	235005	235024	387250
chromosome01_3	14	2	ct	15	239322	239351	387250
chromosome01_3	15	2	ct	9	239774	239791	387250
chromosome01_3	16	2	ta	30	246050	246109	387250
chromosome01_3	17	2	at	9	269894	269911	387250
chromosome01_3	18	2	ct	10	289332	289351	387250
chromosome01_3	19	2	ag	9	317732	317749	387250
chromosome01_3	20	2	at	20	339922	339961	387250
chromosome01_3	21	2	ag	11	365966	365987	387250
chromosome01_3	22	2	ta	9	368937	368954	387250
chromosome01_3	23	2	ta	35	368957	369026	387250
chromosome01_3	24	2	ta	12	369168	369191	387250
chromosome01_3	25	2	ta	19	369234	369271	387250
chromosome01_3	26	2	tg	10	369318	369337	387250
chromosome01_3	27	2	ta	11	369338	369359	387250
chromosome01_3	28	2	ta	10	369376	369395	387250
chromosome01_3	29	2	at	13	371117	371142	387250
chromosome01_3	30	3	cgc	7	16979	16999	387250
chromosome01_3	31	3	tcg	6	17094	17111	387250
chromosome01_3	32	3	ggc	8	27470	27493	387250
chromosome01_3	33	3	tac	12	53446	53481	387250
chromosome01_3	34	3	aac	6	56159	56176	387250
chromosome01_3	35	3	gcc	7	56739	56759	387250
chromosome01_3	36	3	cgc	7	66748	66768	387250
chromosome01_3	37	3	gca	6	101648	101665	387250
chromosome01_3	38	3	gcc	7	102514	102534	387250
chromosome01_3	39	3	agc	7	102789	102809	387250
chromosome01_3	40	3	gca	6	102835	102852	387250
chromosome01_3	41	3	ggc	6	103108	103125	387250
chromosome01_3	42	3	cct	6	130352	130369	387250
chromosome01_3	43	3	cgc	6	146368	146385	387250
chromosome01_3	44	3	gcg	6	165899	165916	387250
chromosome01_3	45	3	gag	7	218411	218431	387250
chromosome01_3	46	3	aat	6	247786	247803	387250
chromosome01_3	47	3	gcg	6	380957	380974	387250
chromosome01_3	48	3	cgg	6	386106	386123	387250
chromosome01_3	49	4	tatc	5	86160	86179	387250
chromosome01_3	50	4	agct	5	101241	101260	387250
chromosome01_3	51	4	tgga	5	107125	107144	387250
chromosome01_3	52	4	atag	5	203832	203851	387250
chromosome01_3	53	4	gcac	5	244613	244632	387250
chromosome01_3	54	4	acat	5	361868	361887	387250
chromosome01_4	1	2	at	29	17461	17518	26918
chromosome01_4	2	2	at	10	17611	17630	26918
chromosome01_4	3	4	ttct	6	2461	2484	26918
chromosome01_5	1	2	ct	9	10381	10398	45013
chromosome01_5	2	2	ta	23	19230	19275	45013
chromosome01_5	3	3	tcc	8	9836	9859	45013
chromosome01_5	4	4	ttaa	5	42293	42312	45013
chromosome01_6	1	2	gt	10	24189	24208	78699
chromosome01_6	2	2	ta	28	25163	25218	78699
chromosome01_6	3	3	ccg	6	26274	26291	78699
chromosome01_6	4	3	cgg	6	30867	30884	78699
chromosome01_6	5	3	cag	8	34318	34341	78699
chromosome01_8	1	2	ct	12	37477	37500	223525
chromosome01_8	2	2	ag	11	38290	38311	223525
chromosome01_8	3	2	ga	11	57469	57490	223525
chromosome01_8	4	2	ta	16	75183	75214	223525
chromosome01_8	5	2	ct	9	139425	139442	223525
chromosome01_8	6	2	ac	9	157605	157622	223525
chromosome01_8	7	2	ga	11	187223	187244	223525
chromosome01_8	8	3	gcg	8	5290	5313	223525
chromosome01_8	9	3	gga	6	17450	17467	223525
chromosome01_8	10	3	ctc	7	37459	37479	223525
chromosome01_8	11	3	ccg	7	55347	55367	223525
chromosome01_8	12	3	tca	6	142644	142661	223525
chromosome01_8	13	3	cgg	6	173812	173829	223525
chromosome01_8	14	4	ccgt	5	34461	34480	223525
chromosome01_8	15	4	agcc	5	37246	37265	223525
chromosome01_8	16	4	atag	5	116472	116491	223525
chromosome01_8	17	4	agtc	5	157516	157535	223525
chromosome01_9	1	2	at	10	21502	21521	27186
chromosome01_9	2	3	gcc	6	5495	5512	27186
chromosome01_9	3	3	gca	6	11745	11762	27186
chromosome02_18	1	2	at	12	5371	5394	1060381
chromosome02_18	2	2	ag	10	28643	28662	1060381
chromosome02_18	3	2	at	9	102618	102635	1060381
chromosome02_18	4	2	ta	20	154007	154046	1060381
chromosome02_18	5	2	ag	14	154046	154073	1060381
chromosome02_18	6	2	tg	13	162001	162026	1060381
chromosome02_18	7	2	ga	9	192202	192219	1060381
chromosome02_18	8	2	at	24	210633	210680	1060381
chromosome02_18	9	2	at	14	211528	211555	1060381
chromosome02_18	10	2	ta	38	233657	233732	1060381
chromosome02_18	11	2	ag	10	269869	269888	1060381
chromosome02_18	12	2	tc	9	277972	277989	1060381
chromosome02_18	13	2	ga	14	325463	325490	1060381
chromosome02_18	14	2	ct	17	408519	408552	1060381
chromosome02_18	15	2	ct	22	442821	442864	1060381
chromosome02_18	16	2	ct	12	449855	449878	1060381
chromosome02_18	17	2	ag	14	491479	491506	1060381
chromosome02_18	18	2	ta	36	509989	510060	1060381
chromosome02_18	19	2	at	14	519741	519768	1060381
chromosome02_18	20	2	ga	10	593894	593913	1060381
chromosome02_18	21	2	ct	9	612510	612527	1060381
chromosome02_18	22	2	at	33	643670	643735	1060381
chromosome02_18	23	2	ga	12	711746	711769	1060381
chromosome02_18	24	2	ga	10	745682	745701	1060381
chromosome02_18	25	2	ta	44	765320	765407	1060381
chromosome02_18	26	2	at	18	791996	792031	1060381
chromosome02_18	27	2	ga	11	931705	931726	1060381
chromosome02_18	28	2	ga	14	931737	931764	1060381
chromosome02_18	29	2	ta	26	950761	950812	1060381
chromosome02_18	30	2	ta	24	951206	951253	1060381
chromosome02_18	31	2	ct	12	990656	990679	1060381
chromosome02_18	32	2	ac	15	1051793	1051822	1060381
chromosome02_18	33	2	ct	9	1057624	1057641	1060381
chromosome02_18	34	3	ttg	8	19067	19090	1060381
chromosome02_18	35	3	gag	6	49530	49547	1060381
chromosome02_18	36	3	cgt	6	50021	50038	1060381
chromosome02_18	37	3	ccg	9	62525	62551	1060381
chromosome02_18	38	3	cac	7	75130	75150	1060381
chromosome02_18	39	3	tcg	6	141574	141591	1060381
chromosome02_18	40	3	tta	22	157945	158010	1060381
chromosome02_18	41	3	gac	7	192075	192095	1060381
chromosome02_18	42	3	att	8	219367	219390	1060381
chromosome02_18	43	3	ggc	6	224397	224414	1060381
chromosome02_18	44	3	cct	6	326972	326989	1060381
chromosome02_18	45	3	gct	8	329175	329198	1060381
chromosome02_18	46	3	ggc	6	377218	377235	1060381
chromosome02_18	47	3	agg	7	443827	443847	1060381
chromosome02_18	48	3	gcg	6	481054	481071	1060381
chromosome02_18	49	3	cgg	6	528085	528102	1060381
chromosome02_18	50	3	gct	11	580788	580820	1060381
chromosome02_18	51	3	cgc	8	608443	608466	1060381
chromosome02_18	52	3	ggc	7	724584	724604	1060381
chromosome02_18	53	3	ccg	6	732854	732871	1060381
chromosome02_18	54	3	agt	7	763168	763188	1060381
chromosome02_18	55	3	tgc	6	784599	784616	1060381
chromosome02_18	56	3	cgg	7	829761	829781	1060381
chromosome02_18	57	3	gcg	6	829955	829972	1060381
chromosome02_18	58	3	gtc	6	853317	853334	1060381
chromosome02_18	59	3	cgc	6	865615	865632	1060381
chromosome02_18	60	3	cgc	6	867412	867429	1060381
chromosome02_18	61	3	gcc	6	908467	908484	1060381
chromosome02_18	62	3	ggc	7	915200	915220	1060381
chromosome02_18	63	3	gct	7	921526	921546	1060381
chromosome02_18	64	3	gga	6	943926	943943	1060381
chromosome02_18	65	3	gcc	8	997233	997256	1060381
chromosome02_18	66	4	catg	5	143160	143179	1060381
chromosome02_18	67	4	cgta	5	144490	144509	1060381
chromosome02_18	68	4	atct	5	339936	339955	1060381
chromosome02_18	69	4	cgct	5	510525	510544	1060381
chromosome02_18	70	4	taat	5	524293	524312	1060381
chromosome02_18	71	4	cagc	5	525473	525492	1060381
chromosome02_18	72	4	ctcc	6	652222	652245	1060381
chromosome02_18	73	4	cgca	5	771612	771631	1060381
chromosome02_19	1	2	ct	14	7167	7194	8482475
chromosome02_19	2	2	ga	9	43807	43824	8482475
chromosome02_19	3	2	ta	42	106284	106367	8482475
chromosome02_19	4	2	tg	23	106368	106413	8482475
chromosome02_19	5	2	ga	10	114736	114755	8482475
chromosome02_19	6	2	ga	12	148348	148371	8482475
chromosome02_19	7	2	ag	10	233181	233200	8482475
chromosome02_19	8	2	tc	34	244279	244346	8482475
chromosome02_19	9	2	ta	9	245368	245385	8482475
chromosome02_19	10	2	ca	9	250567	250584	8482475
chromosome02_19	11	2	at	20	250584	250623	8482475
chromosome02_19	12	2	ct	10	292148	292167	8482475
chromosome02_19	13	2	ga	17	327518	327551	8482475
chromosome02_19	14	2	ta	11	338411	338432	8482475
chromosome02_19	15	2	tg	9	338451	338468	8482475
chromosome02_19	16	2	ta	30	338469	338528	8482475
chromosome02_19	17	2	tg	28	338529	338584	8482475
chromosome02_19	18	2	ga	9	365654	365671	8482475
chromosome02_19	19	2	ct	13	378270	378295	8482475
chromosome02_19	20	2	ct	9	469383	469400	8482475
chromosome02_19	21	2	ta	11	469400	469421	8482475
chromosome02_19	22	2	ct	22	484716	484759	8482475
chromosome02_19	23	2	ga	13	495098	495123	8482475
chromosome02_19	24	2	ta	22	514093	514136	8482475
chromosome02_19	25	2	at	34	514377	514444	8482475
chromosome02_19	26	2	ga	12	533584	533607	8482475
chromosome02_19	27	2	at	9	538805	538822	8482475
chromosome02_19	28	2	ct	23	561702	561747	8482475
chromosome02_19	29	2	ct	9	571762	571779	8482475
chromosome02_19	30	2	at	10	586739	586758	8482475
chromosome02_19	31	2	ct	9	660447	660464	8482475
chromosome02_19	32	2	tg	9	678865	678882	8482475
chromosome02_19	33	2	ca	34	690279	690346	8482475
chromosome02_19	34	2	at	21	690346	690387	8482475
chromosome02_19	35	2	ta	10	746255	746274	8482475
chromosome02_19	36	2	ta	9	746307	746324	8482475
chromosome02_19	37	2	ga	9	773500	773517	8482475
chromosome02_19	38	2	ag	39	782345	782422	8482475
chromosome02_19	39	2	gc	10	788941	788960	8482475
chromosome02_19	40	2	at	24	845985	846032	8482475
chromosome02_19	41	2	ct	11	852696	852717	8482475
chromosome02_19	42	2	ga	9	858485	858502	8482475
chromosome02_19	43	2	ga	19	940017	940054	8482475
chromosome02_19	44	2	at	36	946580	946651	8482475
chromosome02_19	45	2	ta	23	966576	966621	8482475
chromosome02_19	46	2	ga	19	977383	977420	8482475
chromosome02_19	47	2	at	34	1106477	1106544	8482475
chromosome02_19	48	2	ga	10	1129760	1129779	8482475
chromosome02_19	49	2	at	11	1163656	1163677	8482475
chromosome02_19	50	2	ta	13	1171093	1171118	8482475
chromosome02_19	51	2	ct	27	1201198	1201251	8482475
chromosome02_19	52	2	ga	26	1218721	1218772	8482475
chromosome02_19	53	2	tc	20	1289839	1289878	8482475
chromosome02_19	54	2	at	9	1296647	1296664	8482475
chromosome02_19	55	2	ct	11	1339145	1339166	8482475
chromosome02_19	56	2	ct	10	1444564	1444583	8482475
chromosome02_19	57	2	at	29	1447603	1447660	8482475
chromosome02_19	58	2	ta	10	1455279	1455298	8482475
chromosome02_19	59	2	ct	28	1456719	1456774	8482475
chromosome02_19	60	2	ta	26	1567206	1567257	8482475
chromosome02_19	61	2	ta	22	1567751	1567794	8482475
chromosome02_19	62	2	ta	40	1591643	1591722	8482475
chromosome02_19	63	2	at	15	1592137	1592166	8482475
chromosome02_19	64	2	at	19	1622176	1622213	8482475
chromosome02_19	65	2	at	35	1638105	1638174	8482475
chromosome02_19	66	2	ct	12	1649514	1649537	8482475
chromosome02_19	67	2	at	24	1658935	1658982	8482475
chromosome02_19	68	2	ag	16	1713065	1713096	8482475
chromosome02_19	69	2	ag	10	1723117	1723136	8482475
chromosome02_19	70	2	ct	13	1725099	1725124	8482475
chromosome02_19	71	2	ta	39	1725124	1725201	8482475
chromosome02_19	72	2	ta	32	1725580	1725643	8482475
chromosome02_19	73	2	at	24	1748270	1748317	8482475
chromosome02_19	74	2	at	20	1776668	1776707	8482475
chromosome02_19	75	2	tc	9	1831799	1831816	8482475
chromosome02_19	76	2	at	12	1928379	1928402	8482475
chromosome02_19	77	2	tc	9	1949700	1949717	8482475
chromosome02_19	78	2	ta	22	1952063	1952106	8482475
chromosome02_19	79	2	at	9	1956927	1956944	8482475
chromosome02_19	80	2	at	9	1956947	1956964	8482475
chromosome02_19	81	2	at	9	1956967	1956984	8482475
chromosome02_19	82	2	at	9	1956987	1957004	8482475
chromosome02_19	83	2	at	9	1957043	1957060	8482475
chromosome02_19	84	2	ta	17	1964676	1964709	8482475
chromosome02_19	85	2	ga	10	1979776	1979795	8482475
chromosome02_19	86	2	ct	9	2008539	2008556	8482475
chromosome02_19	87	2	ga	9	2056792	2056809	8482475
chromosome02_19	88	2	ta	9	2061742	2061759	8482475
chromosome02_19	89	2	ac	9	2062761	2062778	8482475
chromosome02_19	90	2	ga	18	2067510	2067545	8482475
chromosome02_19	91	2	ga	11	2082641	2082662	8482475
chromosome02_19	92	2	ct	14	2084686	2084713	8482475
chromosome02_19	93	2	ag	9	2092930	2092947	8482475
chromosome02_19	94	2	ct	9	2186912	2186929	8482475
chromosome02_19	95	2	ac	10	2276867	2276886	8482475
chromosome02_19	96	2	ag	22	2301204	2301247	8482475
chromosome02_19	97	2	tc	12	2312744	2312767	8482475
chromosome02_19	98	2	ca	9	2318099	2318116	8482475
chromosome02_19	99	2	ga	9	2343676	2343693	8482475
chromosome02_19	100	2	ta	26	2350963	2351014	8482475
chromosome02_19	101	2	ct	9	2358061	2358078	8482475
chromosome02_19	102	2	ag	10	2373310	2373329	8482475
chromosome02_19	103	2	at	9	2418511	2418528	8482475
chromosome02_19	104	2	at	22	2459117	2459160	8482475
chromosome02_19	105	2	ac	22	2459161	2459204	8482475
chromosome02_19	106	2	ga	10	2525711	2525730	8482475
chromosome02_19	107	2	tc	9	2535600	2535617	8482475
chromosome02_19	108	2	at	49	2566809	2566906	8482475
chromosome02_19	109	2	ga	12	2599875	2599898	8482475
chromosome02_19	110	2	ta	20	2632445	2632484	8482475
chromosome02_19	111	2	ta	35	2676509	2676578	8482475
chromosome02_19	112	2	at	34	2706377	2706444	8482475
chromosome02_19	113	2	ca	13	2706446	2706471	8482475
chromosome02_19	114	2	ta	27	2724514	2724567	8482475
chromosome02_19	115	2	tg	85	2724568	2724737	8482475
chromosome02_19	116	2	ct	19	2727834	2727871	8482475
chromosome02_19	117	2	ct	10	2737861	2737880	8482475
chromosome02_19	118	2	ga	10	2743965	2743984	8482475
chromosome02_19	119	2	at	10	2749214	2749233	8482475
chromosome02_19	120	2	ag	11	2758312	2758333	8482475
chromosome02_19	121	2	ag	17	2769995	2770028	8482475
chromosome02_19	122	2	tc	20	2788646	2788685	8482475
chromosome02_19	123	2	ta	34	2795371	2795438	8482475
chromosome02_19	124	2	ag	13	2795438	2795463	8482475
chromosome02_19	125	2	ta	31	2857920	2857981	8482475
chromosome02_19	126	2	ta	9	2858114	2858131	8482475
chromosome02_19	127	2	tc	10	2862497	2862516	8482475
chromosome02_19	128	2	ag	10	2862624	2862643	8482475
chromosome02_19	129	2	at	36	2874340	2874411	8482475
chromosome02_19	130	2	ta	19	2879348	2879385	8482475
chromosome02_19	131	2	ta	9	2885389	2885406	8482475
chromosome02_19	132	2	tc	9	2888761	2888778	8482475
chromosome02_19	133	2	at	9	2924110	2924127	8482475
chromosome02_19	134	2	ag	13	2936576	2936601	8482475
chromosome02_19	135	2	ca	9	2965046	2965063	8482475
chromosome02_19	136	2	tc	10	2986682	2986701	8482475
chromosome02_19	137	2	tc	15	3002870	3002899	8482475
chromosome02_19	138	2	ct	12	3003069	3003092	8482475
chromosome02_19	139	2	tc	9	3011859	3011876	8482475
chromosome02_19	140	2	ca	10	3168434	3168453	8482475
chromosome02_19	141	2	ct	11	3173759	3173780	8482475
chromosome02_19	142	2	ta	45	3173780	3173869	8482475
chromosome02_19	143	2	at	29	3188665	3188722	8482475
chromosome02_19	144	2	ta	41	3188994	3189075	8482475
chromosome02_19	145	2	ta	27	3189207	3189260	8482475
chromosome02_19	146	2	at	14	3189659	3189686	8482475
chromosome02_19	147	2	ta	23	3192244	3192289	8482475
chromosome02_19	148	2	tg	45	3192290	3192379	8482475
chromosome02_19	149	2	ag	12	3258363	3258386	8482475
chromosome02_19	150	2	ag	10	3264639	3264658	8482475
chromosome02_19	151	2	at	37	3322820	3322893	8482475
chromosome02_19	152	2	ct	15	3326156	3326185	8482475
chromosome02_19	153	2	ag	16	3341782	3341813	8482475
chromosome02_19	154	2	tc	9	3355467	3355484	8482475
chromosome02_19	155	2	ct	15	3430640	3430669	8482475
chromosome02_19	156	2	at	26	3449772	3449823	8482475
chromosome02_19	157	2	ta	9	3449857	3449874	8482475
chromosome02_19	158	2	tg	28	3449875	3449930	8482475
chromosome02_19	159	2	tc	10	3453013	3453032	8482475
chromosome02_19	160	2	ga	10	3477192	3477211	8482475
chromosome02_19	161	2	ta	23	3529227	3529272	8482475
chromosome02_19	162	2	ag	9	3548418	3548435	8482475
chromosome02_19	163	2	ta	40	3550786	3550865	8482475
chromosome02_19	164	2	tc	9	3568070	3568087	8482475
chromosome02_19	165	2	tc	10	3577758	3577777	8482475
chromosome02_19	166	2	ta	27	3639494	3639547	8482475
chromosome02_19	167	2	ta	10	3648199	3648218	8482475
chromosome02_19	168	2	ag	11	3769141	3769162	8482475
chromosome02_19	169	2	tg	11	3773316	3773337	8482475
chromosome02_19	170	2	at	15	3800812	3800841	8482475
chromosome02_19	171	2	at	36	3822471	3822542	8482475
chromosome02_19	172	2	ta	44	3822935	3823022	8482475
chromosome02_19	173	2	at	12	3823038	3823061	8482475
chromosome02_19	174	2	tg	11	3842726	3842747	8482475
chromosome02_19	175	2	ct	20	3843214	3843253	8482475
chromosome02_19	176	2	tc	12	3975046	3975069	8482475
chromosome02_19	177	2	tc	14	4003786	4003813	8482475
chromosome02_19	178	2	ta	14	4032763	4032790	8482475
chromosome02_19	179	2	at	18	4046850	4046885	8482475
chromosome02_19	180	2	ga	18	4056213	4056248	8482475
chromosome02_19	181	2	ct	16	4085308	4085339	8482475
chromosome02_19	182	2	at	9	4098458	4098475	8482475
chromosome02_19	183	2	ta	12	4159398	4159421	8482475
chromosome02_19	184	2	ga	9	4185617	4185634	8482475
chromosome02_19	185	2	ag	29	4194085	4194142	8482475
chromosome02_19	186	2	ct	13	4246105	4246130	8482475
chromosome02_19	187	2	ta	30	4257256	4257315	8482475
chromosome02_19	188	2	at	17	4262003	4262036	8482475
chromosome02_19	189	2	at	10	4262039	4262058	8482475
chromosome02_19	190	2	ta	9	4262064	4262081	8482475
chromosome02_19	191	2	ta	10	4262196	4262215	8482475
chromosome02_19	192	2	at	22	4326994	4327037	8482475
chromosome02_19	193	2	ta	9	4330653	4330670	8482475
chromosome02_19	194	2	ta	9	4353822	4353839	8482475
chromosome02_19	195	2	gt	13	4456795	4456820	8482475
chromosome02_19	196	2	ta	17	4461024	4461057	8482475
chromosome02_19	197	2	ta	23	4520125	4520170	8482475
chromosome02_19	198	2	ta	49	4551780	4551877	8482475
chromosome02_19	199	2	tg	10	4563927	4563946	8482475
chromosome02_19	200	2	ta	9	4600996	4601013	8482475
chromosome02_19	201	2	ta	28	4601046	4601101	8482475
chromosome02_19	202	2	ga	23	4673948	4673993	8482475
chromosome02_19	203	2	tc	9	4712177	4712194	8482475
chromosome02_19	204	2	ct	14	4720980	4721007	8482475
chromosome02_19	205	2	ag	11	4742639	4742660	8482475
chromosome02_19	206	2	tc	20	4778935	4778974	8482475
chromosome02_19	207	2	ct	16	4824811	4824842	8482475
chromosome02_19	208	2	ct	14	4840335	4840362	8482475
chromosome02_19	209	2	ta	50	4880125	4880224	8482475
chromosome02_19	210	2	ta	48	4880618	4880713	8482475
chromosome02_19	211	2	ta	10	4946100	4946119	8482475
chromosome02_19	212	2	ag	10	4953885	4953904	8482475
chromosome02_19	213	2	ag	11	4954026	4954047	8482475
chromosome02_19	214	2	ta	13	4970756	4970781	8482475
chromosome02_19	215	2	ta	43	4972332	4972417	8482475
chromosome02_19	216	2	ga	9	4979617	4979634	8482475
chromosome02_19	217	2	at	27	5031760	5031813	8482475
chromosome02_19	218	2	ct	9	5065106	5065123	8482475
chromosome02_19	219	2	ct	11	5065489	5065510	8482475
chromosome02_19	220	2	ta	40	5103741	5103820	8482475
chromosome02_19	221	2	ac	10	5155680	5155699	8482475
chromosome02_19	222	2	tc	9	5187740	5187757	8482475
chromosome02_19	223	2	tc	10	5212343	5212362	8482475
chromosome02_19	224	2	ct	9	5212389	5212406	8482475
chromosome02_19	225	2	ct	25	5326717	5326766	8482475
chromosome02_19	226	2	at	41	5335770	5335851	8482475
chromosome02_19	227	2	tc	12	5377723	5377746	8482475
chromosome02_19	228	2	ta	36	5396333	5396404	8482475
chromosome02_19	229	2	at	29	5480473	5480530	8482475
chromosome02_19	230	2	at	30	5485583	5485642	8482475
chromosome02_19	231	2	ta	10	5512386	5512405	8482475
chromosome02_19	232	2	ga	11	5532207	5532228	8482475
chromosome02_19	233	2	tc	12	5536889	5536912	8482475
chromosome02_19	234	2	ga	13	5560967	5560992	8482475
chromosome02_19	235	2	ta	13	5622896	5622921	8482475
chromosome02_19	236	2	ct	11	5793232	5793253	8482475
chromosome02_19	237	2	at	17	5868881	5868914	8482475
chromosome02_19	238	2	ct	14	6010118	6010145	8482475
chromosome02_19	239	2	ga	11	6041161	6041182	8482475
chromosome02_19	240	2	ta	9	6067283	6067300	8482475
chromosome02_19	241	2	ga	10	6121850	6121869	8482475
chromosome02_19	242	2	ta	46	6176310	6176401	8482475
chromosome02_19	243	2	ca	11	6225108	6225129	8482475
chromosome02_19	244	2	ga	9	6308237	6308254	8482475
chromosome02_19	245	2	ga	9	6358912	6358929	8482475
chromosome02_19	246	2	ta	29	6376664	6376721	8482475
chromosome02_19	247	2	at	30	6391884	6391943	8482475
chromosome02_19	248	2	at	11	6468739	6468760	8482475
chromosome02_19	249	2	ct	9	6566712	6566729	8482475
chromosome02_19	250	2	ta	25	6628266	6628315	8482475
chromosome02_19	251	2	at	22	6628432	6628475	8482475
chromosome02_19	252	2	ga	11	6758502	6758523	8482475
chromosome02_19	253	2	ga	12	6770225	6770248	8482475
chromosome02_19	254	2	ga	13	6803802	6803827	8482475
chromosome02_19	255	2	at	29	6835412	6835469	8482475
chromosome02_19	256	2	at	12	6860757	6860780	8482475
chromosome02_19	257	2	ga	13	6862490	6862515	8482475
chromosome02_19	258	2	ct	10	6876377	6876396	8482475
chromosome02_19	259	2	at	10	6906748	6906767	8482475
chromosome02_19	260	2	ag	27	6916092	6916145	8482475
chromosome02_19	261	2	tc	10	6981650	6981669	8482475
chromosome02_19	262	2	ta	14	6981670	6981697	8482475
chromosome02_19	263	2	ag	14	6995269	6995296	8482475
chromosome02_19	264	2	ta	13	7138286	7138311	8482475
chromosome02_19	265	2	ta	10	7142829	7142848	8482475
chromosome02_19	266	2	ta	24	7151441	7151488	8482475
chromosome02_19	267	2	at	17	7154756	7154789	8482475
chromosome02_19	268	2	at	9	7155759	7155776	8482475
chromosome02_19	269	2	ca	17	7161548	7161581	8482475
chromosome02_19	270	2	at	16	7161581	7161612	8482475
chromosome02_19	271	2	ta	9	7163792	7163809	8482475
chromosome02_19	272	2	at	29	7195200	7195257	8482475
chromosome02_19	273	2	ag	16	7195262	7195293	8482475
chromosome02_19	274	2	ct	16	7208992	7209023	8482475
chromosome02_19	275	2	at	10	7219772	7219791	8482475
chromosome02_19	276	2	ta	15	7220188	7220217	8482475
chromosome02_19	277	2	tc	9	7311401	7311418	8482475
chromosome02_19	278	2	ta	33	7469466	7469531	8482475
chromosome02_19	279	2	ta	9	7469583	7469600	8482475
chromosome02_19	280	2	at	22	7474333	7474376	8482475
chromosome02_19	281	2	at	9	7474445	7474462	8482475
chromosome02_19	282	2	at	12	7486915	7486938	8482475
chromosome02_19	283	2	ct	12	7522306	7522329	8482475
chromosome02_19	284	2	at	14	7541611	7541638	8482475
chromosome02_19	285	2	ta	9	7541640	7541657	8482475
chromosome02_19	286	2	ta	23	7541660	7541705	8482475
chromosome02_19	287	2	ta	9	7541708	7541725	8482475
chromosome02_19	288	2	ct	11	7545144	7545165	8482475
chromosome02_19	289	2	ta	47	7564667	7564760	8482475
chromosome02_19	290	2	at	11	7638061	7638082	8482475
chromosome02_19	291	2	tc	12	7740103	7740126	8482475
chromosome02_19	292	2	tc	11	7759607	7759628	8482475
chromosome02_19	293	2	ag	12	7816771	7816794	8482475
chromosome02_19	294	2	ga	15	7816855	7816884	8482475
chromosome02_19	295	2	tc	15	7817693	7817722	8482475
chromosome02_19	296	2	ga	29	7818718	7818775	8482475
chromosome02_19	297	2	gt	10	7906435	7906454	8482475
chromosome02_19	298	2	ga	19	7908915	7908952	8482475
chromosome02_19	299	2	ag	9	7913259	7913276	8482475
chromosome02_19	300	2	ag	12	7989563	7989586	8482475
chromosome02_19	301	2	tc	12	8000277	8000300	8482475
chromosome02_19	302	2	at	47	8011099	8011192	8482475
chromosome02_19	303	2	ct	9	8035655	8035672	8482475
chromosome02_19	304	2	ag	11	8112453	8112474	8482475
chromosome02_19	305	2	ta	10	8204883	8204902	8482475
chromosome02_19	306	2	ac	15	8213332	8213361	8482475
chromosome02_19	307	2	at	21	8222606	8222647	8482475
chromosome02_19	308	2	at	10	8225647	8225666	8482475
chromosome02_19	309	2	ta	39	8225971	8226048	8482475
chromosome02_19	310	2	ac	9	8236520	8236537	8482475
chromosome02_19	311	2	ct	12	8237128	8237151	8482475
chromosome02_19	312	2	at	16	8247128	8247159	8482475
chromosome02_19	313	2	at	13	8247162	8247187	8482475
chromosome02_19	314	2	at	10	8250187	8250206	8482475
chromosome02_19	315	2	ta	43	8250511	8250596	8482475
chromosome02_19	316	2	ac	9	8261072	8261089	8482475
chromosome02_19	317	2	ct	12	8261677	8261700	8482475
chromosome02_19	318	2	at	29	8276861	8276918	8482475
chromosome02_19	319	2	at	10	8279918	8279937	8482475
chromosome02_19	320	2	ta	37	8280242	8280315	8482475
chromosome02_19	321	2	ac	9	8290789	8290806	8482475
chromosome02_19	322	2	ct	13	8291394	8291419	8482475
chromosome02_19	323	2	at	19	8307679	8307716	8482475
chromosome02_19	324	2	at	11	8307719	8307740	8482475
chromosome02_19	325	2	at	11	8307743	8307764	8482475
chromosome02_19	326	2	at	38	8309595	8309670	8482475
chromosome02_19	327	2	ct	10	8350648	8350667	8482475
chromosome02_19	328	2	at	19	8387641	8387678	8482475
chromosome02_19	329	2	ga	9	8399861	8399878	8482475
chromosome02_19	330	2	at	15	8422974	8423003	8482475
chromosome02_19	331	2	tc	21	8423619	8423660	8482475
chromosome02_19	332	2	tg	10	8434509	8434528	8482475
chromosome02_19	333	2	at	27	8470772	8470825	8482475
chromosome02_19	334	3	gcc	6	104420	104437	8482475
chromosome02_19	335	3	ggc	7	133291	133311	8482475
chromosome02_19	336	3	aat	15	138628	138672	8482475
chromosome02_19	337	3	gcc	7	164432	164452	8482475
chromosome02_19	338	3	cgc	8	227577	227600	8482475
chromosome02_19	339	3	cgc	6	235811	235828	8482475
chromosome02_19	340	3	cct	7	236603	236623	8482475
chromosome02_19	341	3	gcg	6	236753	236770	8482475
chromosome02_19	342	3	cgg	7	279401	279421	8482475
chromosome02_19	343	3	cgg	6	348357	348374	8482475
chromosome02_19	344	3	gga	9	370116	370142	8482475
chromosome02_19	345	3	gac	6	387441	387458	8482475
chromosome02_19	346	3	ccg	6	390503	390520	8482475
chromosome02_19	347	3	ggc	6	407983	408000	8482475
chromosome02_19	348	3	gcg	6	419488	419505	8482475
chromosome02_19	349	3	act	6	424699	424716	8482475
chromosome02_19	350	3	aga	7	440944	440964	8482475
chromosome02_19	351	3	ggc	8	456162	456185	8482475
chromosome02_19	352	3	tcg	6	479693	479710	8482475
chromosome02_19	353	3	gcg	6	593308	593325	8482475
chromosome02_19	354	3	gcc	6	605048	605065	8482475
chromosome02_19	355	3	aat	21	621337	621399	8482475
chromosome02_19	356	3	gcc	6	638048	638065	8482475
chromosome02_19	357	3	agc	6	646931	646948	8482475
chromosome02_19	358	3	ctg	7	722156	722176	8482475
chromosome02_19	359	3	gcc	6	752639	752656	8482475
chromosome02_19	360	3	gcc	6	756136	756153	8482475
chromosome02_19	361	3	cga	6	804994	805011	8482475
chromosome02_19	362	3	gca	6	806252	806269	8482475
chromosome02_19	363	3	gag	7	825571	825591	8482475
chromosome02_19	364	3	cgg	7	825744	825764	8482475
chromosome02_19	365	3	gac	6	876994	877011	8482475
chromosome02_19	366	3	gag	7	915865	915885	8482475
chromosome02_19	367	3	agg	7	915987	916007	8482475
chromosome02_19	368	3	cga	6	918476	918493	8482475
chromosome02_19	369	3	aat	21	929081	929143	8482475
chromosome02_19	370	3	ggc	6	986244	986261	8482475
chromosome02_19	371	3	gta	6	999279	999296	8482475
chromosome02_19	372	3	gat	7	999668	999688	8482475
chromosome02_19	373	3	gga	6	1022294	1022311	8482475
chromosome02_19	374	3	ctt	14	1107008	1107049	8482475
chromosome02_19	375	3	cgc	6	1228548	1228565	8482475
chromosome02_19	376	3	cgc	8	1250950	1250973	8482475
chromosome02_19	377	3	ggc	9	1290933	1290959	8482475
chromosome02_19	378	3	gcg	6	1291350	1291367	8482475
chromosome02_19	379	3	cgc	6	1351156	1351173	8482475
chromosome02_19	380	3	tgt	7	1361383	1361403	8482475
chromosome02_19	381	3	ccg	6	1398191	1398208	8482475
chromosome02_19	382	3	cgg	6	1404929	1404946	8482475
chromosome02_19	383	3	ggc	6	1448624	1448641	8482475
chromosome02_19	384	3	gcg	7	1460726	1460746	8482475
chromosome02_19	385	3	gtc	6	1522012	1522029	8482475
chromosome02_19	386	3	cct	10	1558798	1558827	8482475
chromosome02_19	387	3	aat	12	1589585	1589620	8482475
chromosome02_19	388	3	tat	18	1589620	1589673	8482475
chromosome02_19	389	3	gcg	6	1695206	1695223	8482475
chromosome02_19	390	3	tcg	6	1748115	1748132	8482475
chromosome02_19	391	3	ccg	6	1876549	1876566	8482475
chromosome02_19	392	3	gga	9	1880047	1880073	8482475
chromosome02_19	393	3	gcg	6	1889440	1889457	8482475
chromosome02_19	394	3	cac	7	1894562	1894582	8482475
chromosome02_19	395	3	agg	7	1899746	1899766	8482475
chromosome02_19	396	3	cca	7	1910840	1910860	8482475
chromosome02_19	397	3	tta	7	1913441	1913461	8482475
chromosome02_19	398	3	ctc	6	1933038	1933055	8482475
chromosome02_19	399	3	ggc	6	1974503	1974520	8482475
chromosome02_19	400	3	ggc	6	2054662	2054679	8482475
chromosome02_19	401	3	ccg	8	2069894	2069917	8482475
chromosome02_19	402	3	cac	7	2088023	2088043	8482475
chromosome02_19	403	3	ctc	6	2098337	2098354	8482475
chromosome02_19	404	3	ccg	8	2101783	2101806	8482475
chromosome02_19	405	3	gcc	6	2177571	2177588	8482475
chromosome02_19	406	3	aat	6	2219174	2219191	8482475
chromosome02_19	407	3	tcc	7	2219840	2219860	8482475
chromosome02_19	408	3	cgc	7	2222665	2222685	8482475
chromosome02_19	409	3	gcg	7	2249115	2249135	8482475
chromosome02_19	410	3	gcc	6	2249711	2249728	8482475
chromosome02_19	411	3	tgc	7	2297146	2297166	8482475
chromosome02_19	412	3	ccg	6	2382874	2382891	8482475
chromosome02_19	413	3	aag	12	2409344	2409379	8482475
chromosome02_19	414	3	cgc	6	2415531	2415548	8482475
chromosome02_19	415	3	gcc	8	2498752	2498775	8482475
chromosome02_19	416	3	tac	6	2512182	2512199	8482475
chromosome02_19	417	3	gcc	7	2568614	2568634	8482475
chromosome02_19	418	3	cgc	8	2571592	2571615	8482475
chromosome02_19	419	3	cgg	6	2589862	2589879	8482475
chromosome02_19	420	3	aag	7	2803498	2803518	8482475
chromosome02_19	421	3	cag	6	2803742	2803759	8482475
chromosome02_19	422	3	acc	6	2866204	2866221	8482475
chromosome02_19	423	3	tcg	7	2963970	2963990	8482475
chromosome02_19	424	3	ata	16	3008463	3008510	8482475
chromosome02_19	425	3	gga	6	3084106	3084123	8482475
chromosome02_19	426	3	ctc	7	3108604	3108624	8482475
chromosome02_19	427	3	gtg	11	3169785	3169817	8482475
chromosome02_19	428	3	agt	10	3244941	3244970	8482475
chromosome02_19	429	3	ggc	6	3248447	3248464	8482475
chromosome02_19	430	3	taa	21	3268415	3268477	8482475
chromosome02_19	431	3	cgg	8	3326189	3326212	8482475
chromosome02_19	432	3	agc	9	3329684	3329710	8482475
chromosome02_19	433	3	ccg	7	3335200	3335220	8482475
chromosome02_19	434	3	tgc	6	3342691	3342708	8482475
chromosome02_19	435	3	tgg	6	3342739	3342756	8482475
chromosome02_19	436	3	acc	6	3343524	3343541	8482475
chromosome02_19	437	3	cgc	6	3343710	3343727	8482475
chromosome02_19	438	3	cct	9	3369855	3369881	8482475
chromosome02_19	439	3	gcc	6	3375007	3375024	8482475
chromosome02_19	440	3	ggc	6	3391220	3391237	8482475
chromosome02_19	441	3	aag	6	3401299	3401316	8482475
chromosome02_19	442	3	ttc	6	3421110	3421127	8482475
chromosome02_19	443	3	cgc	6	3430423	3430440	8482475
chromosome02_19	444	3	ata	34	3449315	3449416	8482475
chromosome02_19	445	3	gcc	6	3466833	3466850	8482475
chromosome02_19	446	3	cgc	7	3500875	3500895	8482475
chromosome02_19	447	3	gcg	6	3516632	3516649	8482475
chromosome02_19	448	3	cgg	7	3516705	3516725	8482475
chromosome02_19	449	3	aga	9	3548394	3548420	8482475
chromosome02_19	450	3	agt	6	3571373	3571390	8482475
chromosome02_19	451	3	cgc	6	3601394	3601411	8482475
chromosome02_19	452	3	cgg	7	3617245	3617265	8482475
chromosome02_19	453	3	tgc	7	3617596	3617616	8482475
chromosome02_19	454	3	gac	6	3654244	3654261	8482475
chromosome02_19	455	3	gcc	7	3656111	3656131	8482475
chromosome02_19	456	3	cgc	6	3664606	3664623	8482475
chromosome02_19	457	3	gca	6	3730651	3730668	8482475
chromosome02_19	458	3	tcc	6	3751538	3751555	8482475
chromosome02_19	459	3	cct	8	3751833	3751856	8482475
chromosome02_19	460	3	tcc	9	3761751	3761777	8482475
chromosome02_19	461	3	ccg	6	3761818	3761835	8482475
chromosome02_19	462	3	ccg	8	3844476	3844499	8482475
chromosome02_19	463	3	cgc	6	3932999	3933016	8482475
chromosome02_19	464	3	ctg	7	3941347	3941367	8482475
chromosome02_19	465	3	gtc	6	3977849	3977866	8482475
chromosome02_19	466	3	ccg	7	3990056	3990076	8482475
chromosome02_19	467	3	gcc	6	3995398	3995415	8482475
chromosome02_19	468	3	gca	10	4013064	4013093	8482475
chromosome02_19	469	3	gac	6	4022171	4022188	8482475
chromosome02_19	470	3	ccg	6	4024990	4025007	8482475
chromosome02_19	471	3	ctc	7	4042204	4042224	8482475
chromosome02_19	472	3	agg	6	4109779	4109796	8482475
chromosome02_19	473	3	gcg	7	4161353	4161373	8482475
chromosome02_19	474	3	gcg	6	4183630	4183647	8482475
chromosome02_19	475	3	ggc	6	4201071	4201088	8482475
chromosome02_19	476	3	cct	7	4208110	4208130	8482475
chromosome02_19	477	3	gcg	6	4239740	4239757	8482475
chromosome02_19	478	3	cgc	8	4240191	4240214	8482475
chromosome02_19	479	3	gcc	6	4246163	4246180	8482475
chromosome02_19	480	3	ttc	6	4293587	4293604	8482475
chromosome02_19	481	3	cgg	7	4295020	4295040	8482475
chromosome02_19	482	3	gag	7	4335587	4335607	8482475
chromosome02_19	483	3	tcg	8	4343409	4343432	8482475
chromosome02_19	484	3	gga	6	4418732	4418749	8482475
chromosome02_19	485	3	ccg	6	4461689	4461706	8482475
chromosome02_19	486	3	tcg	7	4478991	4479011	8482475
chromosome02_19	487	3	ccg	6	4482477	4482494	8482475
chromosome02_19	488	3	cca	6	4518954	4518971	8482475
chromosome02_19	489	3	tcg	8	4570392	4570415	8482475
chromosome02_19	490	3	cgt	6	4611261	4611278	8482475
chromosome02_19	491	3	ctc	6	4676138	4676155	8482475
chromosome02_19	492	3	tgc	6	4676196	4676213	8482475
chromosome02_19	493	3	ggt	6	4689207	4689224	8482475
chromosome02_19	494	3	cgg	6	4767376	4767393	8482475
chromosome02_19	495	3	ccg	6	4813945	4813962	8482475
chromosome02_19	496	3	ccg	6	4835000	4835017	8482475
chromosome02_19	497	3	tcg	6	4839737	4839754	8482475
chromosome02_19	498	3	tac	8	4958833	4958856	8482475
chromosome02_19	499	3	gac	6	4975184	4975201	8482475
chromosome02_19	500	3	ggc	6	5006725	5006742	8482475
chromosome02_19	501	3	acg	6	5008890	5008907	8482475
chromosome02_19	502	3	gag	6	5008934	5008951	8482475
chromosome02_19	503	3	gag	6	5022025	5022042	8482475
chromosome02_19	504	3	cca	6	5036905	5036922	8482475
chromosome02_19	505	3	gca	7	5123141	5123161	8482475
chromosome02_19	506	3	cta	6	5177557	5177574	8482475
chromosome02_19	507	3	ata	6	5201146	5201163	8482475
chromosome02_19	508	3	ccg	10	5281652	5281681	8482475
chromosome02_19	509	3	cgg	7	5307934	5307954	8482475
chromosome02_19	510	3	cct	6	5320854	5320871	8482475
chromosome02_19	511	3	acg	6	5321220	5321237	8482475
chromosome02_19	512	3	cga	6	5321266	5321283	8482475
chromosome02_19	513	3	cgc	6	5333375	5333392	8482475
chromosome02_19	514	3	ggc	6	5420634	5420651	8482475
chromosome02_19	515	3	cag	8	5533921	5533944	8482475
chromosome02_19	516	3	ggc	6	5534374	5534391	8482475
chromosome02_19	517	3	agc	8	5535643	5535666	8482475
chromosome02_19	518	3	ctc	6	5608699	5608716	8482475
chromosome02_19	519	3	gga	6	5648175	5648192	8482475
chromosome02_19	520	3	cca	6	5657135	5657152	8482475
chromosome02_19	521	3	gac	6	5680384	5680401	8482475
chromosome02_19	522	3	ttc	8	5700614	5700637	8482475
chromosome02_19	523	3	gct	6	5700811	5700828	8482475
chromosome02_19	524	3	cgc	7	5707370	5707390	8482475
chromosome02_19	525	3	ctc	6	5798956	5798973	8482475
chromosome02_19	526	3	gca	6	5832878	5832895	8482475
chromosome02_19	527	3	gag	6	5852179	5852196	8482475
chromosome02_19	528	3	ggc	7	5890516	5890536	8482475
chromosome02_19	529	3	cgg	9	5897329	5897355	8482475
chromosome02_19	530	3	cgc	6	5932472	5932489	8482475
chromosome02_19	531	3	cgc	8	6068980	6069003	8482475
chromosome02_19	532	3	cga	6	6118563	6118580	8482475
chromosome02_19	533	3	cgc	6	6133264	6133281	8482475
chromosome02_19	534	3	gcg	7	6196073	6196093	8482475
chromosome02_19	535	3	ccg	6	6216036	6216053	8482475
chromosome02_19	536	3	tcc	6	6223064	6223081	8482475
chromosome02_19	537	3	ctc	6	6270464	6270481	8482475
chromosome02_19	538	3	cgg	6	6410194	6410211	8482475
chromosome02_19	539	3	gcc	9	6439675	6439701	8482475
chromosome02_19	540	3	ggc	6	6461101	6461118	8482475
chromosome02_19	541	3	gcg	7	6465876	6465896	8482475
chromosome02_19	542	3	ggc	6	6467410	6467427	8482475
chromosome02_19	543	3	aag	6	6495113	6495130	8482475
chromosome02_19	544	3	cgg	10	6516674	6516703	8482475
chromosome02_19	545	3	gtt	6	6535308	6535325	8482475
chromosome02_19	546	3	cac	6	6536414	6536431	8482475
chromosome02_19	547	3	agg	6	6548233	6548250	8482475
chromosome02_19	548	3	cgg	6	6554747	6554764	8482475
chromosome02_19	549	3	cgg	6	6557057	6557074	8482475
chromosome02_19	550	3	aat	7	6558157	6558177	8482475
chromosome02_19	551	3	gca	6	6574133	6574150	8482475
chromosome02_19	552	3	ggt	6	6669244	6669261	8482475
chromosome02_19	553	3	cgg	6	6672309	6672326	8482475
chromosome02_19	554	3	tcc	7	6672442	6672462	8482475
chromosome02_19	555	3	ctc	6	6672537	6672554	8482475
chromosome02_19	556	3	gcg	8	6733425	6733448	8482475
chromosome02_19	557	3	ctc	6	6738099	6738116	8482475
chromosome02_19	558	3	tgc	6	6748739	6748756	8482475
chromosome02_19	559	3	gag	6	6750112	6750129	8482475
chromosome02_19	560	3	gcg	7	6784197	6784217	8482475
chromosome02_19	561	3	ccg	6	6802455	6802472	8482475
chromosome02_19	562	3	gcg	6	6818650	6818667	8482475
chromosome02_19	563	3	tca	7	6839542	6839562	8482475
chromosome02_19	564	3	tag	6	6840333	6840350	8482475
chromosome02_19	565	3	aat	7	6845282	6845302	8482475
chromosome02_19	566	3	tgc	7	6875952	6875972	8482475
chromosome02_19	567	3	ggt	8	6883166	6883189	8482475
chromosome02_19	568	3	ggc	7	6886506	6886526	8482475
chromosome02_19	569	3	ggc	6	6957338	6957355	8482475
chromosome02_19	570	3	tgc	8	6977036	6977059	8482475
chromosome02_19	571	3	ctc	7	7006035	7006055	8482475
chromosome02_19	572	3	tat	20	7136800	7136859	8482475
chromosome02_19	573	3	cct	6	7214117	7214134	8482475
chromosome02_19	574	3	ggt	10	7214756	7214785	8482475
chromosome02_19	575	3	agc	7	7253114	7253134	8482475
chromosome02_19	576	3	gtt	6	7259651	7259668	8482475
chromosome02_19	577	3	cct	7	7263092	7263112	8482475
chromosome02_19	578	3	cgg	6	7263315	7263332	8482475
chromosome02_19	579	3	gga	7	7274034	7274054	8482475
chromosome02_19	580	3	tcc	8	7276785	7276808	8482475
chromosome02_19	581	3	cct	6	7326426	7326443	8482475
chromosome02_19	582	3	cgg	6	7326605	7326622	8482475
chromosome02_19	583	3	ccg	6	7358519	7358536	8482475
chromosome02_19	584	3	aag	8	7406133	7406156	8482475
chromosome02_19	585	3	ccg	6	7490799	7490816	8482475
chromosome02_19	586	3	ccg	8	7508334	7508357	8482475
chromosome02_19	587	3	acc	6	7536149	7536166	8482475
chromosome02_19	588	3	ccg	6	7538309	7538326	8482475
chromosome02_19	589	3	atg	6	7544583	7544600	8482475
chromosome02_19	590	3	gcc	6	7565997	7566014	8482475
chromosome02_19	591	3	gct	7	7579613	7579633	8482475
chromosome02_19	592	3	cgg	7	7605103	7605123	8482475
chromosome02_19	593	3	cgg	7	7627512	7627532	8482475
chromosome02_19	594	3	cgg	6	7640440	7640457	8482475
chromosome02_19	595	3	ccg	6	7653525	7653542	8482475
chromosome02_19	596	3	gga	6	7730755	7730772	8482475
chromosome02_19	597	3	cgg	8	7741103	7741126	8482475
chromosome02_19	598	3	gcg	6	7768464	7768481	8482475
chromosome02_19	599	3	gaa	7	7816428	7816448	8482475
chromosome02_19	600	3	tcc	6	7829791	7829808	8482475
chromosome02_19	601	3	cgc	7	7845930	7845950	8482475
chromosome02_19	602	3	ctg	7	7887088	7887108	8482475
chromosome02_19	603	3	cgg	8	7898392	7898415	8482475
chromosome02_19	604	3	gcc	8	7905796	7905819	8482475
chromosome02_19	605	3	cgc	6	7910566	7910583	8482475
chromosome02_19	606	3	tga	7	7915293	7915313	8482475
chromosome02_19	607	3	gcg	7	7918292	7918312	8482475
chromosome02_19	608	3	ctt	6	7932773	7932790	8482475
chromosome02_19	609	3	gag	7	7941906	7941926	8482475
chromosome02_19	610	3	gcg	9	7969766	7969792	8482475
chromosome02_19	611	3	gcg	6	7970588	7970605	8482475
chromosome02_19	612	3	ccg	7	7979727	7979747	8482475
chromosome02_19	613	3	gga	6	7995139	7995156	8482475
chromosome02_19	614	3	gct	6	8002917	8002934	8482475
chromosome02_19	615	3	gaa	7	8031522	8031542	8482475
chromosome02_19	616	3	ggc	6	8045092	8045109	8482475
chromosome02_19	617	3	cgc	6	8064202	8064219	8482475
chromosome02_19	618	3	gcg	6	8076265	8076282	8482475
chromosome02_19	619	3	ctc	6	8077985	8078002	8482475
chromosome02_19	620	3	ccg	9	8107167	8107193	8482475
chromosome02_19	621	3	cgc	6	8132437	8132454	8482475
chromosome02_19	622	3	gcc	6	8135959	8135976	8482475
chromosome02_19	623	3	tgc	6	8151181	8151198	8482475
chromosome02_19	624	3	tct	7	8195830	8195850	8482475
chromosome02_19	625	3	ata	25	8198736	8198810	8482475
chromosome02_19	626	3	aga	8	8213773	8213796	8482475
chromosome02_19	627	3	aga	13	8236948	8236986	8482475
chromosome02_19	628	3	aga	12	8261500	8261535	8482475
chromosome02_19	629	3	aga	12	8291217	8291252	8482475
chromosome02_19	630	3	tcc	6	8335425	8335442	8482475
chromosome02_19	631	3	aag	8	8336299	8336322	8482475
chromosome02_19	632	3	cgt	7	8359165	8359185	8482475
chromosome02_19	633	3	ccg	9	8378517	8378543	8482475
chromosome02_19	634	3	cga	7	8412164	8412184	8482475
chromosome02_19	635	3	ggc	7	8432217	8432237	8482475
chromosome02_19	636	4	tgtc	7	106412	106439	8482475
chromosome02_19	637	4	tatc	5	240212	240231	8482475
chromosome02_19	638	4	gcac	5	406201	406220	8482475
chromosome02_19	639	4	ggcg	5	438532	438551	8482475
chromosome02_19	640	4	cgat	5	495969	495988	8482475
chromosome02_19	641	4	gata	21	495986	496069	8482475
chromosome02_19	642	4	cttc	5	501853	501872	8482475
chromosome02_19	643	4	aaat	5	520704	520723	8482475
chromosome02_19	644	4	gctc	5	538909	538928	8482475
chromosome02_19	645	4	aggc	5	551845	551864	8482475
chromosome02_19	646	4	atcg	6	584824	584847	8482475
chromosome02_19	647	4	atag	5	587320	587339	8482475
chromosome02_19	648	4	atag	14	744051	744106	8482475
chromosome02_19	649	4	atag	7	744112	744139	8482475
chromosome02_19	650	4	atag	6	744145	744168	8482475
chromosome02_19	651	4	aatt	5	806610	806629	8482475
chromosome02_19	652	4	aaac	5	1022042	1022061	8482475
chromosome02_19	653	4	gatc	5	1114876	1114895	8482475
chromosome02_19	654	4	tcta	5	1261695	1261714	8482475
chromosome02_19	655	4	gcga	6	1630532	1630555	8482475
chromosome02_19	656	4	tatt	5	1945279	1945298	8482475
chromosome02_19	657	4	atct	5	2578781	2578800	8482475
chromosome02_19	658	4	tatg	6	2724474	2724497	8482475
chromosome02_19	659	4	tcga	5	2793622	2793641	8482475
chromosome02_19	660	4	atgc	5	2797767	2797786	8482475
chromosome02_19	661	4	aatg	5	2803577	2803596	8482475
chromosome02_19	662	4	cata	18	2850955	2851026	8482475
chromosome02_19	663	4	tatg	5	2857980	2857999	8482475
chromosome02_19	664	4	gtat	5	2858097	2858116	8482475
chromosome02_19	665	4	cgat	5	2877570	2877589	8482475
chromosome02_19	666	4	atgg	5	2965922	2965941	8482475
chromosome02_19	667	4	atct	5	2992256	2992275	8482475
chromosome02_19	668	4	tggc	5	3377983	3378002	8482475
chromosome02_19	669	4	cgta	5	3542578	3542597	8482475
chromosome02_19	670	4	aata	6	3946057	3946080	8482475
chromosome02_19	671	4	cgat	5	3948347	3948366	8482475
chromosome02_19	672	4	tgcg	6	3963748	3963771	8482475
chromosome02_19	673	4	tgtt	5	4230357	4230376	8482475
chromosome02_19	674	4	ttat	5	4252802	4252821	8482475
chromosome02_19	675	4	ttga	5	4690783	4690802	8482475
chromosome02_19	676	4	atcg	5	5137198	5137217	8482475
chromosome02_19	677	4	aaat	7	5151926	5151953	8482475
chromosome02_19	678	4	gtcc	5	5489918	5489937	8482475
chromosome02_19	679	4	accc	5	5733363	5733382	8482475
chromosome02_19	680	4	aaga	5	5736988	5737007	8482475
chromosome02_19	681	4	tgaa	5	6240743	6240762	8482475
chromosome02_19	682	4	atct	6	6243172	6243195	8482475
chromosome02_19	683	4	tcta	10	6243216	6243255	8482475
chromosome02_19	684	4	atct	5	6243314	6243333	8482475
chromosome02_19	685	4	atct	8	6243386	6243417	8482475
chromosome02_19	686	4	gatc	5	6249999	6250018	8482475
chromosome02_19	687	4	atct	6	6269058	6269081	8482475
chromosome02_19	688	4	tatc	5	6393764	6393783	8482475
chromosome02_19	689	4	gaac	5	6497194	6497213	8482475
chromosome02_19	690	4	gatc	5	6535222	6535241	8482475
chromosome02_19	691	4	cgat	5	6683767	6683786	8482475
chromosome02_19	692	4	tgga	5	6804104	6804123	8482475
chromosome02_19	693	4	tgct	5	6888057	6888076	8482475
chromosome02_19	694	4	tgaa	6	6988619	6988642	8482475
chromosome02_19	695	4	cagg	5	6991868	6991887	8482475
chromosome02_19	696	4	aaag	6	7102364	7102387	8482475
chromosome02_19	697	4	atct	16	7136381	7136444	8482475
chromosome02_19	698	4	tatg	6	7138043	7138066	8482475
chromosome02_19	699	4	atag	5	7164723	7164742	8482475
chromosome02_19	700	4	atgc	5	7644928	7644947	8482475
chromosome02_19	701	4	tatc	7	7811098	7811125	8482475
chromosome02_19	702	4	tcac	5	7884297	7884316	8482475
chromosome02_19	703	4	atct	5	7884336	7884355	8482475
chromosome02_19	704	4	atct	6	7899183	7899206	8482475
chromosome02_19	705	4	agaa	5	7963898	7963917	8482475
chromosome02_19	706	4	cctc	5	7969705	7969724	8482475
chromosome02_19	707	4	taat	5	8008025	8008044	8482475
chromosome02_19	708	4	aatc	6	8345365	8345388	8482475
chromosome02_19	709	4	gaca	6	8425474	8425497	8482475
chromosome02_19	710	4	atag	15	8435647	8435706	8482475
chromosome03_20	1	2	ga	10	33451	33470	712164
chromosome03_20	2	2	tc	12	33623	33646	712164
chromosome03_20	3	2	ga	13	37817	37842	712164
chromosome03_20	4	2	tc	10	74557	74576	712164
chromosome03_20	5	2	ga	15	154134	154163	712164
chromosome03_20	6	2	ag	12	180497	180520	712164
chromosome03_20	7	2	ct	10	180940	180959	712164
chromosome03_20	8	2	ta	10	182309	182328	712164
chromosome03_20	9	2	tc	14	184259	184286	712164
chromosome03_20	10	2	gt	9	184737	184754	712164
chromosome03_20	11	2	ga	12	221350	221373	712164
chromosome03_20	12	2	ag	12	234559	234582	712164
chromosome03_20	13	2	ac	19	382642	382679	712164
chromosome03_20	14	2	tc	12	391127	391150	712164
chromosome03_20	15	2	at	26	464662	464713	712164
chromosome03_20	16	2	ac	15	541539	541568	712164
chromosome03_20	17	2	ca	9	576536	576553	712164
chromosome03_20	18	2	ta	37	585767	585840	712164
chromosome03_20	19	2	ga	18	612065	612100	712164
chromosome03_20	20	2	ta	11	682366	682387	712164
chromosome03_20	21	2	at	21	704270	704311	712164
chromosome03_20	22	3	tcc	6	56216	56233	712164
chromosome03_20	23	3	gcg	6	68881	68898	712164
chromosome03_20	24	3	cga	6	72795	72812	712164
chromosome03_20	25	3	agg	6	81216	81233	712164
chromosome03_20	26	3	atc	14	110820	110861	712164
chromosome03_20	27	3	cct	6	121533	121550	712164
chromosome03_20	28	3	cgc	7	121551	121571	712164
chromosome03_20	29	3	gga	6	135712	135729	712164
chromosome03_20	30	3	cgc	6	157110	157127	712164
chromosome03_20	31	3	ccg	6	159740	159757	712164
chromosome03_20	32	3	gcg	6	160106	160123	712164
chromosome03_20	33	3	gtc	6	176230	176247	712164
chromosome03_20	34	3	tcg	7	176469	176489	712164
chromosome03_20	35	3	ccg	7	177818	177838	712164
chromosome03_20	36	3	ccg	6	179164	179181	712164
chromosome03_20	37	3	ctc	6	206394	206411	712164
chromosome03_20	38	3	tct	9	206410	206436	712164
chromosome03_20	39	3	gcg	9	221586	221612	712164
chromosome03_20	40	3	cca	7	294283	294303	712164
chromosome03_20	41	3	ggc	6	294568	294585	712164
chromosome03_20	42	3	gcc	6	349487	349504	712164
chromosome03_20	43	3	tgc	7	405257	405277	712164
chromosome03_20	44	3	gag	6	412686	412703	712164
chromosome03_20	45	3	cgg	8	438910	438933	712164
chromosome03_20	46	3	cgg	6	531687	531704	712164
chromosome03_20	47	3	gcc	9	577428	577454	712164
chromosome03_20	48	3	ctt	6	650162	650179	712164
chromosome03_20	49	3	ggc	6	650405	650422	712164
chromosome03_20	50	3	att	31	705814	705906	712164
chromosome03_20	51	4	tgca	8	511859	511890	712164
chromosome03_20	52	4	aaat	9	704236	704271	712164
chromosome03_21	1	2	ct	16	24079	24110	2135581
chromosome03_21	2	2	ct	9	43243	43260	2135581
chromosome03_21	3	2	cg	9	50788	50805	2135581
chromosome03_21	4	2	ct	18	87171	87206	2135581
chromosome03_21	5	2	at	12	203033	203056	2135581
chromosome03_21	6	2	ta	21	257187	257228	2135581
chromosome03_21	7	2	tg	12	257229	257252	2135581
chromosome03_21	8	2	ta	37	297991	298064	2135581
chromosome03_21	9	2	at	18	417467	417502	2135581
chromosome03_21	10	2	ga	16	475833	475864	2135581
chromosome03_21	11	2	tg	10	518471	518490	2135581
chromosome03_21	12	2	ct	19	526431	526468	2135581
chromosome03_21	13	2	at	32	554268	554331	2135581
chromosome03_21	14	2	at	35	565041	565110	2135581
chromosome03_21	15	2	at	17	565180	565213	2135581
chromosome03_21	16	2	ta	12	565606	565629	2135581
chromosome03_21	17	2	ct	10	580016	580035	2135581
chromosome03_21	18	2	ag	18	608066	608101	2135581
chromosome03_21	19	2	ag	9	608104	608121	2135581
chromosome03_21	20	2	ac	9	618149	618166	2135581
chromosome03_21	21	2	ga	26	622185	622236	2135581
chromosome03_21	22	2	at	23	649230	649275	2135581
chromosome03_21	23	2	ta	24	732208	732255	2135581
chromosome03_21	24	2	tc	9	801063	801080	2135581
chromosome03_21	25	2	ga	10	839649	839668	2135581
chromosome03_21	26	2	gt	9	842747	842764	2135581
chromosome03_21	27	2	ga	14	858924	858951	2135581
chromosome03_21	28	2	ag	9	858953	858970	2135581
chromosome03_21	29	2	ta	9	861200	861217	2135581
chromosome03_21	30	2	at	9	868501	868518	2135581
chromosome03_21	31	2	at	28	868996	869051	2135581
chromosome03_21	32	2	ta	31	874166	874227	2135581
chromosome03_21	33	2	ta	9	874630	874647	2135581
chromosome03_21	34	2	ta	13	874650	874675	2135581
chromosome03_21	35	2	tc	9	881407	881424	2135581
chromosome03_21	36	2	tc	9	891540	891557	2135581
chromosome03_21	37	2	at	25	920879	920928	2135581
chromosome03_21	38	2	ag	12	982434	982457	2135581
chromosome03_21	39	2	ag	20	1020761	1020800	2135581
chromosome03_21	40	2	tc	9	1182305	1182322	2135581
chromosome03_21	41	2	tc	11	1192743	1192764	2135581
chromosome03_21	42	2	at	45	1308658	1308747	2135581
chromosome03_21	43	2	gt	28	1380562	1380617	2135581
chromosome03_21	44	2	tc	23	1426697	1426742	2135581
chromosome03_21	45	2	ct	20	1483775	1483814	2135581
chromosome03_21	46	2	tc	13	1522142	1522167	2135581
chromosome03_21	47	2	tg	11	1588490	1588511	2135581
chromosome03_21	48	2	ta	24	1588512	1588559	2135581
chromosome03_21	49	2	ga	10	1598815	1598834	2135581
chromosome03_21	50	2	ct	14	1606255	1606282	2135581
chromosome03_21	51	2	ta	32	1612861	1612924	2135581
chromosome03_21	52	2	tc	11	1731187	1731208	2135581
chromosome03_21	53	2	tg	10	1747410	1747429	2135581
chromosome03_21	54	2	ta	28	1747432	1747487	2135581
chromosome03_21	55	2	ag	9	1747487	1747504	2135581
chromosome03_21	56	2	ct	17	1775608	1775641	2135581
chromosome03_21	57	2	ct	25	1779656	1779705	2135581
chromosome03_21	58	2	ta	25	1789070	1789119	2135581
chromosome03_21	59	2	ta	32	1789513	1789576	2135581
chromosome03_21	60	2	ct	17	1804281	1804314	2135581
chromosome03_21	61	2	at	17	1812808	1812841	2135581
chromosome03_21	62	2	ga	9	1819381	1819398	2135581
chromosome03_21	63	2	ca	11	1841526	1841547	2135581
chromosome03_21	64	2	ct	11	1927049	1927070	2135581
chromosome03_21	65	2	tg	10	1944458	1944477	2135581
chromosome03_21	66	2	ga	19	1961468	1961505	2135581
chromosome03_21	67	2	at	9	1970953	1970970	2135581
chromosome03_21	68	2	ga	10	2002223	2002242	2135581
chromosome03_21	69	2	gt	10	2018442	2018461	2135581
chromosome03_21	70	2	at	26	2021009	2021060	2135581
chromosome03_21	71	2	ta	25	2024475	2024524	2135581
chromosome03_21	72	2	gt	9	2068279	2068296	2135581
chromosome03_21	73	2	tc	19	2097859	2097896	2135581
chromosome03_21	74	2	ga	10	2117434	2117453	2135581
chromosome03_21	75	3	cgg	7	50989	51009	2135581
chromosome03_21	76	3	ctt	6	72565	72582	2135581
chromosome03_21	77	3	ttc	7	78008	78028	2135581
chromosome03_21	78	3	gcc	7	78843	78863	2135581
chromosome03_21	79	3	agt	6	88101	88118	2135581
chromosome03_21	80	3	ggc	7	182840	182860	2135581
chromosome03_21	81	3	gcg	8	228024	228047	2135581
chromosome03_21	82	3	ccg	6	237952	237969	2135581
chromosome03_21	83	3	gcc	7	239633	239653	2135581
chromosome03_21	84	3	agc	7	272280	272300	2135581
chromosome03_21	85	3	cgt	6	283033	283050	2135581
chromosome03_21	86	3	gcg	8	283168	283191	2135581
chromosome03_21	87	3	cgg	6	300217	300234	2135581
chromosome03_21	88	3	gtc	6	304680	304697	2135581
chromosome03_21	89	3	gcg	6	314782	314799	2135581
chromosome03_21	90	3	cac	6	318089	318106	2135581
chromosome03_21	91	3	tgc	7	325242	325262	2135581
chromosome03_21	92	3	cat	6	325385	325402	2135581
chromosome03_21	93	3	ctt	8	332527	332550	2135581
chromosome03_21	94	3	ttg	6	352825	352842	2135581
chromosome03_21	95	3	cct	6	371169	371186	2135581
chromosome03_21	96	3	ccg	6	440127	440144	2135581
chromosome03_21	97	3	tgc	6	505137	505154	2135581
chromosome03_21	98	3	ttc	9	513441	513467	2135581
chromosome03_21	99	3	ggt	7	526300	526320	2135581
chromosome03_21	100	3	ccg	6	551928	551945	2135581
chromosome03_21	101	3	cgc	7	599956	599976	2135581
chromosome03_21	102	3	ccg	7	655582	655602	2135581
chromosome03_21	103	3	tgg	7	656354	656374	2135581
chromosome03_21	104	3	aga	8	716973	716996	2135581
chromosome03_21	105	3	gct	6	731494	731511	2135581
chromosome03_21	106	3	gct	6	908993	909010	2135581
chromosome03_21	107	3	cga	7	953543	953563	2135581
chromosome03_21	108	3	ctg	7	979091	979111	2135581
chromosome03_21	109	3	cct	10	999404	999433	2135581
chromosome03_21	110	3	ggc	6	1073110	1073127	2135581
chromosome03_21	111	3	ctt	8	1218936	1218959	2135581
chromosome03_21	112	3	ttg	7	1221198	1221218	2135581
chromosome03_21	113	3	aag	9	1240162	1240188	2135581
chromosome03_21	114	3	tat	27	1254040	1254120	2135581
chromosome03_21	115	3	ctc	6	1266758	1266775	2135581
chromosome03_21	116	3	cgc	8	1266868	1266891	2135581
chromosome03_21	117	3	gtg	6	1267199	1267216	2135581
chromosome03_21	118	3	ttc	12	1274014	1274049	2135581
chromosome03_21	119	3	cag	6	1290103	1290120	2135581
chromosome03_21	120	3	ctt	7	1294125	1294145	2135581
chromosome03_21	121	3	cgc	7	1318988	1319008	2135581
chromosome03_21	122	3	gtg	6	1338287	1338304	2135581
chromosome03_21	123	3	cgg	6	1386142	1386159	2135581
chromosome03_21	124	3	tta	18	1436066	1436119	2135581
chromosome03_21	125	3	gaa	11	1446973	1447005	2135581
chromosome03_21	126	3	cgc	7	1468193	1468213	2135581
chromosome03_21	127	3	cgc	9	1473783	1473809	2135581
chromosome03_21	128	3	cgc	7	1497857	1497877	2135581
chromosome03_21	129	3	cgt	6	1501437	1501454	2135581
chromosome03_21	130	3	cgg	6	1509542	1509559	2135581
chromosome03_21	131	3	cgg	6	1518882	1518899	2135581
chromosome03_21	132	3	cgg	6	1552628	1552645	2135581
chromosome03_21	133	3	ctc	6	1552706	1552723	2135581
chromosome03_21	134	3	tgg	6	1618559	1618576	2135581
chromosome03_21	135	3	gaa	7	1636197	1636217	2135581
chromosome03_21	136	3	tgt	12	1664787	1664822	2135581
chromosome03_21	137	3	ggc	6	1671082	1671099	2135581
chromosome03_21	138	3	gcc	7	1677347	1677367	2135581
chromosome03_21	139	3	ccg	6	1677510	1677527	2135581
chromosome03_21	140	3	gcg	6	1682627	1682644	2135581
chromosome03_21	141	3	aag	11	1688606	1688638	2135581
chromosome03_21	142	3	ttg	6	1698657	1698674	2135581
chromosome03_21	143	3	ctt	7	1767912	1767932	2135581
chromosome03_21	144	3	ttc	6	1794698	1794715	2135581
chromosome03_21	145	3	tct	7	1808864	1808884	2135581
chromosome03_21	146	3	ccg	6	1812870	1812887	2135581
chromosome03_21	147	3	ccg	6	1820407	1820424	2135581
chromosome03_21	148	3	tga	8	1853407	1853430	2135581
chromosome03_21	149	3	gcg	7	1878279	1878299	2135581
chromosome03_21	150	3	gtg	6	1884997	1885014	2135581
chromosome03_21	151	3	cag	6	1916635	1916652	2135581
chromosome03_21	152	3	gct	7	1926582	1926602	2135581
chromosome03_21	153	3	gag	7	1926806	1926826	2135581
chromosome03_21	154	3	ggc	6	1946945	1946962	2135581
chromosome03_21	155	3	tag	6	1970423	1970440	2135581
chromosome03_21	156	3	ccg	7	2080250	2080270	2135581
chromosome03_21	157	3	gcc	6	2080844	2080861	2135581
chromosome03_21	158	3	cca	6	2097683	2097700	2135581
chromosome03_21	159	4	aaca	7	56826	56853	2135581
chromosome03_21	160	4	aaat	5	73746	73765	2135581
chromosome03_21	161	4	aaat	5	185851	185870	2135581
chromosome03_21	162	4	caaa	5	258608	258627	2135581
chromosome03_21	163	4	aaat	5	291297	291316	2135581
chromosome03_21	164	4	gctc	5	430692	430711	2135581
chromosome03_21	165	4	ctgc	5	572671	572690	2135581
chromosome03_21	166	4	cgat	5	705094	705113	2135581
chromosome03_21	167	4	tatg	5	874752	874771	2135581
chromosome03_21	168	4	ctcg	5	981850	981869	2135581
chromosome03_21	169	4	cggc	5	1051091	1051110	2135581
chromosome03_21	170	4	acat	12	1137077	1137124	2135581
chromosome03_21	171	4	atta	5	1275129	1275148	2135581
chromosome03_21	172	4	gcac	6	1367557	1367580	2135581
chromosome03_21	173	4	catc	5	1935096	1935115	2135581
chromosome03_21	174	4	catg	5	2123486	2123505	2135581
chromosome03_24	1	2	ta	15	19915	19944	746298
chromosome03_24	2	2	ca	14	29418	29445	746298
chromosome03_24	3	2	at	11	133407	133428	746298
chromosome03_24	4	2	tg	12	136880	136903	746298
chromosome03_24	5	2	ga	10	136903	136922	746298
chromosome03_24	6	2	ga	11	147243	147264	746298
chromosome03_24	7	2	ga	21	154108	154149	746298
chromosome03_24	8	2	at	31	167965	168026	746298
chromosome03_24	9	2	ag	17	176936	176969	746298
chromosome03_24	10	2	at	16	241110	241141	746298
chromosome03_24	11	2	at	25	254309	254358	746298
chromosome03_24	12	2	ct	15	257023	257052	746298
chromosome03_24	13	2	ga	28	284866	284921	746298
chromosome03_24	14	2	ac	13	333406	333431	746298
chromosome03_24	15	2	at	14	493778	493805	746298
chromosome03_24	16	2	cg	10	580128	580147	746298
chromosome03_24	17	2	ca	11	627880	627901	746298
chromosome03_24	18	2	at	20	651083	651122	746298
chromosome03_24	19	2	ta	39	654066	654143	746298
chromosome03_24	20	2	ta	17	665128	665161	746298
chromosome03_24	21	2	tg	10	723630	723649	746298
chromosome03_24	22	2	at	25	724138	724187	746298
chromosome03_24	23	2	at	14	725691	725718	746298
chromosome03_24	24	3	gcg	8	5989	6012	746298
chromosome03_24	25	3	ggc	6	37172	37189	746298
chromosome03_24	26	3	cgc	6	51283	51300	746298
chromosome03_24	27	3	gcg	6	57387	57404	746298
chromosome03_24	28	3	cct	7	70891	70911	746298
chromosome03_24	29	3	ctc	7	121076	121096	746298
chromosome03_24	30	3	aag	13	126808	126846	746298
chromosome03_24	31	3	ccg	8	135095	135118	746298
chromosome03_24	32	3	gca	7	135967	135987	746298
chromosome03_24	33	3	tgc	7	136629	136649	746298
chromosome03_24	34	3	tgg	6	136674	136691	746298
chromosome03_24	35	3	gat	6	147617	147634	746298
chromosome03_24	36	3	cag	6	203805	203822	746298
chromosome03_24	37	3	cgc	8	216752	216775	746298
chromosome03_24	38	3	ggt	7	233283	233303	746298
chromosome03_24	39	3	gtt	7	240309	240329	746298
chromosome03_24	40	3	tgc	11	273756	273788	746298
chromosome03_24	41	3	ctg	6	273866	273883	746298
chromosome03_24	42	3	tta	32	276562	276657	746298
chromosome03_24	43	3	ccg	6	335138	335155	746298
chromosome03_24	44	3	gcg	8	339858	339881	746298
chromosome03_24	45	3	cgc	7	340077	340097	746298
chromosome03_24	46	3	tga	6	365847	365864	746298
chromosome03_24	47	3	cgc	6	409994	410011	746298
chromosome03_24	48	3	gct	6	410268	410285	746298
chromosome03_24	49	3	ccg	6	444513	444530	746298
chromosome03_24	50	3	gga	6	482167	482184	746298
chromosome03_24	51	3	gcc	7	550440	550460	746298
chromosome03_24	52	3	gag	7	550703	550723	746298
chromosome03_24	53	3	gag	6	553497	553514	746298
chromosome03_24	54	3	cgg	6	572906	572923	746298
chromosome03_24	55	3	gcg	7	582715	582735	746298
chromosome03_24	56	3	ata	26	606042	606119	746298
chromosome03_24	57	3	acg	6	629973	629990	746298
chromosome03_24	58	3	cta	12	636415	636450	746298
chromosome03_24	59	3	tat	8	684757	684780	746298
chromosome03_24	60	3	cgg	6	713111	713128	746298
chromosome03_24	61	3	cgg	7	722410	722430	746298
chromosome03_24	62	4	cgat	5	24745	24764	746298
chromosome03_24	63	4	ccat	5	175517	175536	746298
chromosome03_24	64	4	ctcc	5	310912	310931	746298
chromosome03_24	65	4	tccc	5	741236	741255	746298
chromosome03_28	1	3	ccg	6	104032	104049	114367
chromosome03_28	2	4	gcag	6	57274	57297	114367
chromosome04_30	1	2	ag	15	6435	6464	465847
chromosome04_30	2	2	gt	11	12028	12049	465847
chromosome04_30	3	2	ga	9	20106	20123	465847
chromosome04_30	4	2	ct	9	48850	48867	465847
chromosome04_30	5	2	at	9	130636	130653	465847
chromosome04_30	6	2	tc	18	154870	154905	465847
chromosome04_30	7	2	ta	24	154906	154953	465847
chromosome04_30	8	2	at	9	202294	202311	465847
chromosome04_30	9	2	at	30	211825	211884	465847
chromosome04_30	10	2	ta	26	233006	233057	465847
chromosome04_30	11	2	ta	31	329131	329192	465847
chromosome04_30	12	2	ct	9	338697	338714	465847
chromosome04_30	13	3	gca	6	16415	16432	465847
chromosome04_30	14	3	ccg	6	72262	72279	465847
chromosome04_30	15	3	gcc	6	171226	171243	465847
chromosome04_30	16	3	ctt	6	217178	217195	465847
chromosome04_30	17	3	gcc	6	228770	228787	465847
chromosome04_30	18	3	ctt	10	239994	240023	465847
chromosome04_30	19	3	gga	6	437735	437752	465847
chromosome04_31	1	2	at	12	11571	11594	1050636
chromosome04_31	2	2	at	39	62662	62739	1050636
chromosome04_31	3	2	ta	11	63134	63155	1050636
chromosome04_31	4	2	at	9	72166	72183	1050636
chromosome04_31	5	2	ct	9	72372	72389	1050636
chromosome04_31	6	2	ag	14	72603	72630	1050636
chromosome04_31	7	2	at	12	78691	78714	1050636
chromosome04_31	8	2	ct	12	94598	94621	1050636
chromosome04_31	9	2	ca	9	102811	102828	1050636
chromosome04_31	10	2	gt	9	103385	103402	1050636
chromosome04_31	11	2	at	19	114741	114778	1050636
chromosome04_31	12	2	at	11	114887	114908	1050636
chromosome04_31	13	2	at	20	213456	213495	1050636
chromosome04_31	14	2	ac	10	213496	213515	1050636
chromosome04_31	15	2	ta	15	219792	219821	1050636
chromosome04_31	16	2	tg	10	227586	227605	1050636
chromosome04_31	17	2	ta	11	259656	259677	1050636
chromosome04_31	18	2	ct	14	273507	273534	1050636
chromosome04_31	19	2	ct	19	281523	281560	1050636
chromosome04_31	20	2	tc	10	299597	299616	1050636
chromosome04_31	21	2	ta	23	309536	309581	1050636
chromosome04_31	22	2	ta	22	313322	313365	1050636
chromosome04_31	23	2	ag	11	387401	387422	1050636
chromosome04_31	24	2	tc	9	458576	458593	1050636
chromosome04_31	25	2	tg	9	458594	458611	1050636
chromosome04_31	26	2	tc	14	476333	476360	1050636
chromosome04_31	27	2	tc	10	477979	477998	1050636
chromosome04_31	28	2	at	34	489489	489556	1050636
chromosome04_31	29	2	ga	9	539471	539488	1050636
chromosome04_31	30	2	ag	17	541408	541441	1050636
chromosome04_31	31	2	ta	34	560586	560653	1050636
chromosome04_31	32	2	at	41	561085	561166	1050636
chromosome04_31	33	2	ag	18	561167	561202	1050636
chromosome04_31	34	2	tc	10	570048	570067	1050636
chromosome04_31	35	2	ct	11	571541	571562	1050636
chromosome04_31	36	2	ta	12	574995	575018	1050636
chromosome04_31	37	2	ag	16	575539	575570	1050636
chromosome04_31	38	2	at	12	582996	583019	1050636
chromosome04_31	39	2	at	28	593890	593945	1050636
chromosome04_31	40	2	ct	12	606292	606315	1050636
chromosome04_31	41	2	at	32	614882	614945	1050636
chromosome04_31	42	2	at	19	619045	619082	1050636
chromosome04_31	43	2	ct	11	621047	621068	1050636
chromosome04_31	44	2	at	33	624382	624447	1050636
chromosome04_31	45	2	tc	10	651647	651666	1050636
chromosome04_31	46	2	tc	11	651708	651729	1050636
chromosome04_31	47	2	tc	9	664760	664777	1050636
chromosome04_31	48	2	ct	13	689667	689692	1050636
chromosome04_31	49	2	ag	10	705423	705442	1050636
chromosome04_31	50	2	at	10	731552	731571	1050636
chromosome04_31	51	2	ag	14	732942	732969	1050636
chromosome04_31	52	2	ac	10	744754	744773	1050636
chromosome04_31	53	2	at	26	744774	744825	1050636
chromosome04_31	54	2	ac	9	754612	754629	1050636
chromosome04_31	55	2	ta	13	758300	758325	1050636
chromosome04_31	56	2	at	41	758822	758903	1050636
chromosome04_31	57	2	ct	16	783004	783035	1050636
chromosome04_31	58	2	tc	10	859955	859974	1050636
chromosome04_31	59	2	ag	10	879396	879415	1050636
chromosome04_31	60	2	ga	9	882001	882018	1050636
chromosome04_31	61	2	ag	12	882376	882399	1050636
chromosome04_31	62	2	tc	9	888147	888164	1050636
chromosome04_31	63	2	tc	9	931444	931461	1050636
chromosome04_31	64	2	ag	9	959284	959301	1050636
chromosome04_31	65	2	tg	30	997872	997931	1050636
chromosome04_31	66	2	at	11	1001792	1001813	1050636
chromosome04_31	67	2	tc	17	1014450	1014483	1050636
chromosome04_31	68	3	gcg	6	73674	73691	1050636
chromosome04_31	69	3	cgc	7	73831	73851	1050636
chromosome04_31	70	3	ctt	6	74339	74356	1050636
chromosome04_31	71	3	cgc	6	82652	82669	1050636
chromosome04_31	72	3	cga	6	90594	90611	1050636
chromosome04_31	73	3	cct	6	92609	92626	1050636
chromosome04_31	74	3	cgc	7	103096	103116	1050636
chromosome04_31	75	3	aat	6	128485	128502	1050636
chromosome04_31	76	3	gag	6	155964	155981	1050636
chromosome04_31	77	3	agc	8	158566	158589	1050636
chromosome04_31	78	3	acg	7	182691	182711	1050636
chromosome04_31	79	3	tgg	6	214364	214381	1050636
chromosome04_31	80	3	gcg	7	241771	241791	1050636
chromosome04_31	81	3	gcc	6	266938	266955	1050636
chromosome04_31	82	3	ccg	6	287226	287243	1050636
chromosome04_31	83	3	tat	6	318515	318532	1050636
chromosome04_31	84	3	cgc	6	343649	343666	1050636
chromosome04_31	85	3	cgc	6	367935	367952	1050636
chromosome04_31	86	3	cgg	6	368601	368618	1050636
chromosome04_31	87	3	gca	6	387631	387648	1050636
chromosome04_31	88	3	cgc	6	387958	387975	1050636
chromosome04_31	89	3	cct	11	388643	388675	1050636
chromosome04_31	90	3	cta	7	390923	390943	1050636
chromosome04_31	91	3	gca	6	410017	410034	1050636
chromosome04_31	92	3	gga	7	411896	411916	1050636
chromosome04_31	93	3	agc	6	412171	412188	1050636
chromosome04_31	94	3	gca	7	421287	421307	1050636
chromosome04_31	95	3	cgc	6	421421	421438	1050636
chromosome04_31	96	3	gcg	6	426885	426902	1050636
chromosome04_31	97	3	ggc	6	427094	427111	1050636
chromosome04_31	98	3	gga	6	463872	463889	1050636
chromosome04_31	99	3	gcg	7	469026	469046	1050636
chromosome04_31	100	3	ggc	7	471643	471663	1050636
chromosome04_31	101	3	gac	6	474219	474236	1050636
chromosome04_31	102	3	cgc	6	474375	474392	1050636
chromosome04_31	103	3	ccg	6	476191	476208	1050636
chromosome04_31	104	3	cgg	9	489218	489244	1050636
chromosome04_31	105	3	caa	6	553498	553515	1050636
chromosome04_31	106	3	cgg	6	555894	555911	1050636
chromosome04_31	107	3	tcg	13	581823	581861	1050636
chromosome04_31	108	3	cgc	6	590749	590766	1050636
chromosome04_31	109	3	cgg	6	602476	602493	1050636
chromosome04_31	110	3	acc	7	662160	662180	1050636
chromosome04_31	111	3	ctc	7	663910	663930	1050636
chromosome04_31	112	3	cag	8	668758	668781	1050636
chromosome04_31	113	3	tgc	7	691986	692006	1050636
chromosome04_31	114	3	gga	6	705548	705565	1050636
chromosome04_31	115	3	gga	8	708270	708293	1050636
chromosome04_31	116	3	gag	7	708600	708620	1050636
chromosome04_31	117	3	ccg	7	712997	713017	1050636
chromosome04_31	118	3	ccg	7	713073	713093	1050636
chromosome04_31	119	3	gaa	9	713595	713621	1050636
chromosome04_31	120	3	tat	6	750524	750541	1050636
chromosome04_31	121	3	aag	6	782893	782910	1050636
chromosome04_31	122	3	ctc	6	788373	788390	1050636
chromosome04_31	123	3	tta	23	798849	798917	1050636
chromosome04_31	124	3	acg	6	809101	809118	1050636
chromosome04_31	125	3	cgg	7	834139	834159	1050636
chromosome04_31	126	3	gct	6	884142	884159	1050636
chromosome04_31	127	3	ggt	6	888217	888234	1050636
chromosome04_31	128	3	cgg	6	888899	888916	1050636
chromosome04_31	129	3	cgg	7	910178	910198	1050636
chromosome04_31	130	3	cgg	6	910325	910342	1050636
chromosome04_31	131	3	tat	51	916344	916496	1050636
chromosome04_31	132	3	cgg	6	924627	924644	1050636
chromosome04_31	133	3	cgg	6	924714	924731	1050636
chromosome04_31	134	3	cgg	6	933387	933404	1050636
chromosome04_31	135	3	taa	18	1002619	1002672	1050636
chromosome04_31	136	3	gta	7	1002678	1002698	1050636
chromosome04_31	137	3	aat	6	1036058	1036075	1050636
chromosome04_31	138	3	ggc	7	1039011	1039031	1050636
chromosome04_31	139	4	atcg	5	178209	178228	1050636
chromosome04_31	140	4	atga	5	621328	621347	1050636
chromosome04_31	141	4	tatc	5	764234	764253	1050636
chromosome04_31	142	4	cgat	5	833976	833995	1050636
chromosome04_31	143	4	gcct	5	886379	886398	1050636
chromosome04_31	144	4	agcc	5	984434	984453	1050636
chromosome04_31	145	4	gatc	6	1027241	1027264	1050636
chromosome04_32	1	2	tc	16	11485	11516	634428
chromosome04_32	2	2	ct	16	17971	18002	634428
chromosome04_32	3	2	ct	9	25278	25295	634428
chromosome04_32	4	2	ga	14	74576	74603	634428
chromosome04_32	5	2	at	49	113780	113877	634428
chromosome04_32	6	2	ag	13	197522	197547	634428
chromosome04_32	7	2	ct	11	293530	293551	634428
chromosome04_32	8	2	tc	13	303039	303064	634428
chromosome04_32	9	2	at	29	376332	376389	634428
chromosome04_32	10	2	at	19	393328	393365	634428
chromosome04_32	11	2	ag	13	470634	470659	634428
chromosome04_32	12	2	ta	12	478892	478915	634428
chromosome04_32	13	2	tc	16	554039	554070	634428
chromosome04_32	14	2	ca	12	578897	578920	634428
chromosome04_32	15	2	ct	11	578921	578942	634428
chromosome04_32	16	2	at	17	604629	604662	634428
chromosome04_32	17	2	cg	9	624239	624256	634428
chromosome04_32	18	3	gcc	7	45790	45810	634428
chromosome04_32	19	3	tac	6	76919	76936	634428
chromosome04_32	20	3	tac	7	77049	77069	634428
chromosome04_32	21	3	act	8	77077	77100	634428
chromosome04_32	22	3	ggc	6	92999	93016	634428
chromosome04_32	23	3	ggc	6	93167	93184	634428
chromosome04_32	24	3	ccg	9	99871	99897	634428
chromosome04_32	25	3	ggc	7	150468	150488	634428
chromosome04_32	26	3	tcg	6	155445	155462	634428
chromosome04_32	27	3	gat	6	155478	155495	634428
chromosome04_32	28	3	ccg	6	177365	177382	634428
chromosome04_32	29	3	cgc	6	204678	204695	634428
chromosome04_32	30	3	ggc	7	260133	260153	634428
chromosome04_32	31	3	ctg	7	320231	320251	634428
chromosome04_32	32	3	tag	6	377580	377597	634428
chromosome04_32	33	3	gga	7	448785	448805	634428
chromosome04_32	34	3	cgc	6	453851	453868	634428
chromosome04_32	35	3	gcg	6	485573	485590	634428
chromosome04_32	36	3	cgt	6	541456	541473	634428
chromosome04_32	37	3	ggc	7	541937	541957	634428
chromosome04_32	38	3	ccg	7	550381	550401	634428
chromosome04_32	39	3	cgc	6	564969	564986	634428
chromosome04_32	40	3	cgg	6	579651	579668	634428
chromosome04_32	41	3	gcc	6	590627	590644	634428
chromosome04_32	42	3	ctt	7	615736	615756	634428
chromosome04_32	43	3	cag	6	615930	615947	634428
chromosome04_32	44	3	aga	7	623541	623561	634428
chromosome04_32	45	4	gatc	5	43675	43694	634428
chromosome04_32	46	4	agcc	5	210839	210858	634428
chromosome04_32	47	4	aaat	9	418901	418936	634428
chromosome04_32	48	4	tttc	6	477749	477772	634428
chromosome04_32	49	4	cgtg	6	624414	624437	634428
chromosome05_33	1	2	ta	10	5591	5610	1637097
chromosome05_33	2	2	ta	13	5613	5638	1637097
chromosome05_33	3	2	ta	21	6033	6074	1637097
chromosome05_33	4	2	tg	23	6075	6120	1637097
chromosome05_33	5	2	ct	12	62761	62784	1637097
chromosome05_33	6	2	ga	11	167479	167500	1637097
chromosome05_33	7	2	ga	10	170717	170736	1637097
chromosome05_33	8	2	ct	10	177664	177683	1637097
chromosome05_33	9	2	at	50	205492	205591	1637097
chromosome05_33	10	2	tc	9	218092	218109	1637097
chromosome05_33	11	2	at	10	241866	241885	1637097
chromosome05_33	12	2	ta	14	242334	242361	1637097
chromosome05_33	13	2	ct	11	350137	350158	1637097
chromosome05_33	14	2	ag	23	369439	369484	1637097
[truncated: 658 more rows]

## Sheet: Unknown
1
chromosome01_3	1	2	tc	9	6415	6432	19464
chromosome01_3	2	2	at	9	7578	7595	19464
chromosome01_3	3	2	ga	13	11386	11411	19464
chromosome01_3	4	3	ctc	9	6369	6395	19464
chromosome01_4	1	3	cgc	6	6257	6274	19828
chromosome01_4	2	3	ccg	7	6433	6453	19828
chromosome01_4	3	3	cgc	6	18443	18460	19828
chromosome01_4	4	3	cga	6	19001	19018	19828
chromosome01_6	1	3	gaa	6	1949	1966	9001
chromosome01_7	1	2	ta	29	33344	33401	183667
chromosome01_7	2	2	ag	31	54631	54692	183667
chromosome01_7	3	3	cgg	6	3480	3497	183667
chromosome01_7	4	3	gac	10	71146	71175	183667
chromosome01_7	5	3	tgc	9	79809	79835	183667
chromosome01_7	6	3	gga	7	82878	82898	183667
chromosome01_7	7	3	gcg	6	100718	100735	183667
chromosome01_7	8	3	cgg	7	109485	109505	183667
chromosome01_7	9	3	ggc	7	129856	129876	183667
chromosome01_7	10	3	gga	9	143204	143230	183667
chromosome01_7	11	4	taga	6	41481	41504	183667
chromosome01_8	1	2	tc	15	902	931	47602
chromosome01_8	2	2	at	18	38775	38810	47602
chromosome01_8	3	2	tc	11	44076	44097	47602
chromosome01_8	4	3	cag	6	5050	5067	47602
chromosome01_8	5	3	ccg	6	32079	32096	47602
chromosome01_9	1	2	at	13	5805	5830	559986
chromosome01_9	2	2	ta	25	8213	8262	559986
chromosome01_9	3	2	ta	13	11192	11217	559986
chromosome01_9	4	2	at	22	16120	16163	559986
chromosome01_9	5	2	at	26	16369	16420	559986
chromosome01_9	6	2	at	27	219416	219469	559986
chromosome01_9	7	2	at	26	252048	252099	559986
chromosome01_9	8	2	ta	15	317781	317810	559986
chromosome01_9	9	2	ag	12	341946	341969	559986
chromosome01_9	10	2	at	9	410459	410476	559986
chromosome01_9	11	2	ta	37	410490	410563	559986
chromosome01_9	12	2	at	10	557614	557633	559986
chromosome01_9	13	3	ctc	6	26024	26041	559986
chromosome01_9	14	3	gca	6	33204	33221	559986
chromosome01_9	15	3	gac	9	50172	50198	559986
chromosome01_9	16	3	cgc	6	135801	135818	559986
chromosome01_9	17	3	cgc	6	163989	164006	559986
chromosome01_9	18	3	gga	6	224233	224250	559986
chromosome01_9	19	3	tat	9	240197	240223	559986
chromosome01_9	20	3	cgc	6	341754	341771	559986
chromosome01_9	21	3	ccg	7	366121	366141	559986
chromosome01_9	22	3	cca	7	371530	371550	559986
chromosome01_9	23	3	cgg	9	371554	371580	559986
chromosome01_9	24	3	ccg	8	376181	376204	559986
chromosome01_9	25	3	aag	10	403061	403090	559986
chromosome01_9	26	3	cca	6	403367	403384	559986
chromosome01_9	27	3	gag	7	403404	403424	559986
chromosome01_9	28	3	cct	7	421958	421978	559986
chromosome01_9	29	3	aga	7	422178	422198	559986
chromosome01_9	30	3	cgc	6	425059	425076	559986
chromosome01_9	31	3	gga	6	439854	439871	559986
chromosome01_9	32	3	gcc	6	522677	522694	559986
chromosome01_9	33	3	cgc	6	551823	551840	559986
chromosome01_9	34	3	gct	6	554135	554152	559986
chromosome01_9	35	4	tatc	5	208360	208379	559986
chromosome01_11	1	4	atag	5	6566	6585	10525
chromosome01_12	1	3	cgg	6	4313	4330	5095
chromosome01_13	1	3	ctc	6	1	18	5983
chromosome02_19	1	2	ta	50	3850	3949	9668
chromosome02_19	2	3	cac	6	6988	7005	9668
chromosome03_21	1	2	tc	14	23102	23129	135912
chromosome03_21	2	2	ta	28	99700	99755	135912
chromosome03_21	3	3	gga	6	2478	2495	135912
chromosome03_21	4	3	cgc	6	20765	20782	135912
chromosome03_21	5	3	cgc	6	30218	30235	135912
chromosome03_21	6	3	gcg	7	42828	42848	135912
chromosome03_21	7	3	ata	51	45289	45441	135912
chromosome03_21	8	3	aag	10	45441	45470	135912
chromosome03_21	9	3	gcg	6	126814	126831	135912
chromosome03_21	10	4	attt	5	29677	29696	135912
chromosome03_21	11	4	aaat	5	50060	50079	135912
chromosome03_24	1	2	at	25	3727	3776	26857
chromosome03_24	2	2	ga	12	15415	15438	26857
chromosome03_24	3	2	ag	13	16818	16843	26857
chromosome03_24	4	3	cgc	7	6613	6633	26857
chromosome03_24	5	3	tgc	6	15331	15348	26857
chromosome03_24	6	3	aat	7	21725	21745	26857
chromosome03_26	1	2	ag	16	366	397	3465
chromosome03_26	2	3	tgc	6	872	889	3465
chromosome03_27	1	2	ag	17	5066	5099	35858
chromosome03_27	2	2	at	38	30485	30560	35858
chromosome03_27	3	2	at	9	33987	34004	35858
chromosome03_27	4	3	cgg	7	5730	5750	35858
chromosome03_27	5	3	ctt	8	6175	6198	35858
chromosome03_27	6	3	gcg	7	13975	13995	35858
chromosome03_27	7	3	gct	6	32359	32376	35858
chromosome06_34	1	3	cca	6	905	922	5424
chromosome08_38	1	2	at	10	5857	5876	42063
chromosome08_38	2	2	ta	9	5881	5898	42063
chromosome08_38	3	3	tta	6	4539	4556	42063
chromosome08_38	4	3	gcg	6	9785	9802	42063
chromosome08_38	5	3	gaa	6	28973	28990	42063
